# Supplementary material for: Genetic architecture of root and shoot ionomes in rice (Oryza sativa L.)
Source: Theor Appl Genet. 2021 May 20;134(8):2613–37. doi: 10.1007/s00122-021-03848-5 (PMC8277617; doi:10.1007/s00122-021-03848-5)
Supplement: Supplementary file 2 — Supplementary file2 (XLSX 45 KB) [file 122_2021_3848_MOESM2_ESM.xlsx]

## Sheet: GWAS Peak Summary
Supplementary Table S-1: Plot of broad-sense heritabilities measured for each of the 20 ionomic phenotypes in roots and shoots.
GWAS Peak ID		Element/ Tissue/ Subpopulation			Genome position				Peak Size	Overlap with POCRE SNPs					Overlap with IR64/Azucena QTLs							Overlap with Legacy QTLs						Overlap with Candidate Genes																			Peak ID
GWAS peak ID CLADES (n=83)	GWAS peak ID subpops (n=31)	Element	Tissue	CLADE +/or Subpopulation	Chr	sub-Chr	GWAS_peak_Start (bp)	GWAS_peak_Stop (bp)	Stop - Start (bp)	element_name	chr	tissue	POCRE SNP NAME (MSU7)	POCRE SNP POS (bp) (MSU7)	element_name	chr	tissue	Pop	IR64 x Azu QTL_start	IR64 x Azu QTL_end	Index_ID IR64 x Azu QTL	element_ name	Chr	Legacy tissue	LegacyQTL_ start	LegacyQTL_ end	index_ID Legacy QTL	GROUP	Locus_RAP_ID	Locus_MSU_ID	CGSNL.Gene.Symbol	Element(s)	Chr	Position_start (bp)	Position_end (bp)	Index_ID candidate genes	POCRE SNP(s)	IR64/Azu QTL	Legacy QTL	Candidate genes	No. pieces supporting evidence	Tier 1	Tier 2	Tier 3	Tier 4	Tier	GWAS peak ID CLADES/ subpops (n=114)
1		As	root	INDICA	5		3291109	3437745	146636																																0				1	4	1
	84	B	root	indica*	1		30973063	31080280	107217																																0				1	4	84
	85	B	root	indica*	3	a	4508427	4628158	119731																																0				1	4	85
2		B	shoot	ALL/JAPONICA	3	b	26496768	26633516	136748	B	3	shoot	SNP-3.26626569.	26633516								B	3	n.a.	21963280	31963280	1										1		1		2		1			2	2
3		B	root	ALL	4		33157662	33192034	34372	B	4	root	SNP-4.32972549.	33157662								B	4	n.a.	2.20426e+07	3.20426e+07	2										1		1		2		1			2	3
										B	4	root	SNP-4.32979048.	33164161
4		Ca	root	JAPONICA	2		22723031	22881363	158332	Ca	2	root	SNP-2.22717161.	22723031																							1				1			1		3	4
										Ca	2	root	SNP-2.22717907.	22723777
										Ca	2	root	SNP-2.22875493.	22881363
	86	Ca	shoot	tropical-japonica*	6	a	10764187	11104167	339980																																0				1	4	86
5		Ca	root	JAPONICA	6	b	25158038	25260809	102771						Ca	6	Root	RIL	24371950	26062860	17																	1			1			1		3	5
6		Ca	root	JAPONICA	8		19164726	19261366	96640	Ca	8	root	SNP-8.19162012.	19164726																							1				1			1		3	6
7		Cd	root	ALL	6	a	25503216	25643830	140614	Cd	6	root	SNP-6.25502218.	25503216								Cd	6	grain	17896601	27896601	3										1		1		2		1			2	7
										Cd	6	root	SNP-6.25621299.	25622297
										Cd	6	root	SNP-6.25642832.	25643830
8		Cd	shoot	ALL/tropical-japonica	6	b	29197555	29631025	433470	Cd	6	shoot	SNP-6.29479355.	29480354								Cd	6	grain	22560906	32560906	4	G1, G2	Os06g0700700	LOC_Os06g48720	HMA2	Zn, Cd	6	29477949	29480905	214	1		1	1	3	1				1	8
																						Cd	6	rice grain flooded condition	29533715	29933715	4
	87	Cd	shoot	aus*	7		21377153	21540960	163807																																0				1	4	87
9		Co	shoot	ALL	3		24261972	24404453	142481																																0				1	4	9
10		Co	shoot	ALL	8		28172824	28262282	89458	Co	8	shoot	SNP-8.28259567.	28262282																							1				1			1		3	10
	88	Cr	root	aus*	1		32433479	32442214	8735																																0				1	4	88
	89	Cr	root	aus*	6		25507074	25622297	115223																																0				1	4	89
11		Cu	root	JAPONICA	1		39190692	39226125	35433													Cu	1	leaf, grain	29411206	39411206	5												1		1			1		3	11
12		Cu	shoot	ALL	2		15951668	16407971	456303	Cu	2	shoot	SNP-2.16197305.	16203176								Cu	2	grain	6999355	16999355	6										1		1		2		1			2	12
										Cu	2	shoot	SNP-2.16402100.	16407971
	90	Fe	shoot	indica*	2		16065142	16203176	138034																																0				1	4	90
13		Fe	shoot	INDICA/indica	11		23704540	23872118	167578													Fe	11	grain	20955559	30955559	7												1		1			1		3	13
	91	Mg	root	indica*	2		488188	891941	403753																																0				1	4	91
	92	Mn	root	temperate-japonica*	1		25470920	25690407	219487																																0				1	4	92
	93	Mn	root	temperate-japonica*	2		31981229	32239687	258458																																0				1	4	93
14		Mn	root	ALL/JAPONICA	3		28404822	28437568	32746																																0				1	4	14
	94	Mn	root	tropical-japonica*	7	a	4853861	4908362	54501													Mn	7	leaf, grain	4103045	14103045	8												1		1			1		3	94
15		Mn	root	ALL/JAPONICA	7	b	7308451	7754720	446269													Mn	7	leaf, grain	4103045	14103045	8	G1	Os07g0232800	LOC_Os07g12890	ZIP8	Mn	7	7394515	7397715	220			1	1	2		1			2	15
																												G1, G2	Os07g0232900	LOC_Os07g12900	HMA3	Cd, Mn	7	7405745	7409553	221
16		Mn	root	ALL/JAPONICA/tropical-japonica	7	c	7990276	8560400	570124	Mn	7	root	SNP-7.8559404.	8560400								Mn	7	leaf, grain	4103045	14103045	8										1		1		2		1			2	16
17		Mn	root	ALL/JAPONICA/tropical-japonica	7	d	8838863	9648487	809624	Mn	7	root	SNP-7.8837867.	8838863								Mn	7	leaf, grain	4103045	14103045	8	G1, G2, G3	Os07g0257200	LOC_Os07g15370	NRAMP5	Fe, Mn, Cd, Cu	7	8871436	8878905	222	1		1	1	3	1				1	17
										Mn	7	root	SNP-7.9079603.	9080598														G1, G2, G3	Os07g0258400	LOC_Os07g15460	NRAMP1	Fe, Mn, Cu	7	8966023	8970882	223
18		Mn	root	ALL/JAPONICA	7	e	10060471	10357472	297001													Mn	7	leaf, grain	4103045	14103045	8												1		1			1		3	18
19		Mn	root	ALL/JAPONICA/tropical-japonica	7	f	10780852	10991271	210419													Mn	7	leaf, grain	4103045	14103045	8												1		1			1		3	19
20		Mn	root	ALL/JAPONICA/tropical-japonica	7	g	11330908	11624182	293274													Mn	7	leaf, grain	4103045	14103045	8												1		1			1		3	20
21		Mn	root	ALL/JAPONICA/tropical-japonica	7	h	12746924	12918764	171840													Mn	7	leaf, grain	4103045	14103045	8												1		1			1		3	21
22		Mn	root	ALL/JAPONICA/tropical-japonica	7	i	13153578	13516977	363399													Mn	7	leaf, grain	4103045	14103045	8												1		1			1		3	22
23		Mn	root	ALL/JAPONICA/tropical-japonica	7	j	15210307	15339550	129243	Mn	7	root	SNP-7.15303531.	15304525	Mn	7	Shoot	RIL	14649162	19046095	61							G1	Os07g0448100	LOC_Os07g26630	PIP2;4		7	15358960	15360495	225	1	1		1	3	1				1	23
										Mn	7	root	SNP-7.15307532.	15308526														G1	Os07g0448200	LOC_Os07g26640	PIP2;9		7	15369135	15370167	226
										Mn	7	root	SNP-7.15338556.	15339550														G1	Os07g0448400	LOC_Os07g26660	PIP2;5		7	15376916	15378292	227
																												G1	Os07g0448800	LOC_Os07g26690	PIP2A		7	15406442	15409801	228
24		Mn	root	ALL/JAPONICA/tropical-japonica	7	k	16024997	16477358	452361	Mn	7	root	SNP-7.16269212.	16270206	Mn	7	Shoot	RIL	14649162	19046095	61																1	1			2		1			2	24
25		Mn	root	ALL	7	l	16990189	17360406	370217						Mn	7	Shoot	RIL	14649162	19046095	61																	1			1			1		3	25
	95	Mn	root	temperate-japonica*	7	m	20398873	20508870	109997																																0				1	4	95
26		Mn	root	ALL	9		12524788	12625797	101009	Mn	9	root	SNP-9.12523786.	12524788								Mn	9	leaf, grain	5044076	15044076	9										1		1		2		1			2	26
										Mn	9	root	SNP-9.12605988.	12606990
	96	Mn	root	tropical-japonica*	12	a	7116910	7165204	48294																																0				1	4	96
27		Mn	root	ALL	12	b	25122328	25256091	133763																																0				1	4	27
28		Mo	root	ALL	1	a	20140365	20479550	339185																																0				1	4	28
29		Mo	root	ALL	1	b	22207620	22456698	249078																																0				1	4	29
30		Mo	shoot	JAPONICA	1	c	23312868	23549911	237043	Mo	1	shoot	SNP-1.23311823.	23312868								Mo	1	rice grain flooded condition	23101382	23501382	10										1		1		2		1			2	30
31		Mo	root	ALL	2	a	984277	994150	9873																																0				1	4	31
32		Mo	root	ALL	2	b	1714369	1992650	278281																																0				1	4	32
33		Mo	root	ALL	2	c	34016298	34184584	168286						Mo	2	Root	RIL	32516592	35424961	67	Mo	2	grain	25268482	35268482	11											1	1		2			1		3	33
34		Mo	shoot	ALL/JAPONICA/tropical-japonica	2	d	34405215	34565208	159993	Mo	2	shoot	SNP-2.34457822.	34463692	Mo	2	Root	RIL	32516592	35424961	67	Mo	2	grain	25268482	35268482	12										1	1	1		3		1			2	34
										Mo	2	shoot	SNP-2.34505197.	34511067								Mo	2	grain	25268482	35268482	12
35		Mo	root	ALL	3	a	17117590	17408911	291321													Mo	3	rice grain flooded condition	17240491	17640491	13												1		1			1		3	35
	97	Mo	root	aus*	3	b	17918451	18252450	333999																																0				1	4	97
36		Mo	shoot	ALL	3	c	21075441	21157031	81590													Mo	3	rice grain flooded condition	20753086	21153086	14												1		1			1		3	36
37		Mo	root	ALL	3	d	29107565	29163425	55860																																0				1	4	37
	98	Mo	root	aus*	3	e	32366898	32634490	267592																																0				1	4	98
38		Mo	root	ALL/aus	3	f	32737705	33296920	559215																																0				1	4	38
39		Mo	root	ALL/aus	3	g	33791938	34067859	275921																																0				1	4	39
40		Mo	root	ALL/aus	4	a	13339967	14130488	790521	Mo	4	root	SNP-4.13330677.	13339967																							1				1			1		3	40
41		Mo	root	ALL	4	b	19209948	19333153	123205	Mo	4	root	SNP-4.18837529.	19009488																							1				1			1		3	41
42		Mo	root	ALL	5	a	363671	589624	225953																																0				1	4	42
43		Mo	root	ALL	5	b	29676176	29751573	75397																																0				1	4	43
	99	Mo	root	aus*	6	a	5875390	6190801	315411																																0				1	4	99
	100	Mo	root	aus*	6	b	10914824	10975986	61162													Mo	6	rice grain unflooded condition	10929588	11329588	15												1		1			1		3	100
44		Mo	shoot	JAPONICA	6	c	14921457	15042522	121065																																0				1	4	44
	101	Mo	root	aus*	6	d	20784977	20920460	135483																																0				1	4	101
45		Mo	root	ALL	7	a	5753881	5911180	157299																																0				1	4	45
	102	Mo	root	aus*	7	b	5950686	6026939	76253																																0				1	4	102
46		Mo	root	ALL/aus	7	c	21654293	22063782	409489																																0				1	4	46
47		Mo	shoot	ALL/JAPONICA	7	d	27481432	27576281	94849	Mo	7	shoot	SNP-7.27559400.	27560395																							1				1			1		3	47
48		Mo	shoot	ALL/JAPONICA/INDICA/indica/ tropical-japonica	8	a	5922	492332	486410	Mo	8	shoot	SNP-8.106009.	107010	Mo	8	Shoot	RIL	39117	431425	71	Mo	8	shoot	0	5841726	16	G1, G2, G3	Os08g0101500	LOC_Os08g01120	MOT1;1	Mo	8	86335	88510	239	1	1	1	1	4	1				1	48
										Mo	8	shoot	SNP-8.83397.	84398
										Mo	8	shoot	SNP-8.188461.	189462
	103	Mo	shoot	indica*	8	b	18297056	18570447	273391																																0				1	4	103
49		Mo	root	ALL	8	c	19646425	19889198	242773	Mo	8	root	SNP-8.19716101.	19718815																							1				1			1		3	49
50		Mo	root	ALL	9	a	9378357	9561411	183054																																0				1	4	50
51		Mo	root	ALL	9	b	12375499	12450176	74677													Mo	9	root	9705908	19705908	17												1		1			1		3	51
52		Mo	root	ALL	9	c	13416785	13470538	53753	Mo	9	root	SNP-9.13437240.	13438242								Mo	9	root	9705908	19705908	17										1		1		2		1			2	52
																						Mo	9	rice grain flooded condition	13100578	13500578	17
53		Mo	root	ALL	9	d	17655490	17857061	201571	Mo	9	root	SNP-9.17654488.	17655490								Mo	9	root	9705908	19705908	18										1		1		2		1			2	53
54		Mo	root	ALL	11		3544112	3636859	92747																																0				1	4	54
55		Mo	root	ALL	12	a	7301530	7662075	360545																																0				1	4	55
	104	Mo	root	aus*	12	b	9452784	9503232	50448																																0				1	4	104
56		Mo	shoot	ALL	12	c	9691779	9772298	80519																																0				1	4	56
57		Mo	root	ALL	12	d	17547722	17647642	99920													Mo	12	rice grain flooded condition	17264650	17664650	18												1		1			1		3	57
58		Mo	shoot	ALL	12	e	24061784	24201941	140157																																0				1	4	58
59		Na	root	ALL	1		3644943	3674715	29772	Na	1	root	SNP-1.3643942.	3644943								Na	1	root	0	8807779	19										1		1		2		1			2	59
										Na	1	root	SNP-1.3673714.	3674715
60		Na	shoot	ALL	3		28484716	28593354	108638	Na	3	shoot	SNP-3.28514960.	28521908								Na	3	shoot	23655229	33655229	20										1		1		2		1			2	60
61		Na	shoot	ALL	8	a	6219941	6348473	128532													Na	8	shoot	5294850	15294850	21														0				1	4	61
62		Na	shoot	ALL	8	b	7155710	7252381	96671													Na	8	shoot	5294850	15294850	21												1		1			1		3	62
63		Na	shoot	ALL	8	c	7461268	7505172	43904													Na	8	shoot	5294850	15294850	21												1		1			1		3	63
	105	Na	shoot	temperate-japonica*	8	d	8666890	8704450	37560													Na	8	shoot	5294850	15294850	21												1		1			1		3	105
	106	Na	root	tropical-japonica*	10		20430288	20643168	212880																																0				1	4	106
	107	P	root	indica*	6		28384505	28446207	61702																																0				1	4	107
	108	P	shoot	temperate-japonica*	11		21296428	21333213	36785																																0				1	4	108
64		Pb	root	JAPONICA	8		23544196	23749913	205717						Pb	8	Root	RIL	21151136	24459102	88																	1			1			1		3	64
65		Pb	root	ALL/INDICA/indica	11		3386008	3591971	205963																																0				1	4	65
66		S	root	JAPONICA	1		30698792	30840402	141610	S	1	root	SNP-1.30697747.	30698792																							1				1			1		3	66
										S	1	root	SNP-1.30838781.	30839826
67		S	shoot	ALL	2	a	448804	488188	39384	S	2	shoot	SNP-2.476272.	476273																							1				1			1		3	67
68		S	root	ALL	2	b	1885245	1906970	21725																																0				1	4	68
	109	S	shoot	aus*	2	c	23710665	23715861	5196																																0				1	4	109
69		S	root	ALL	2	d	28780026	28896506	116480																																0				1	4	69
70		S	shoot	ALL	3	a	4680061	5371156	691095	S	3	shoot	SNP-3.4972806.	4973805	S	3	Shoot	RIL	4912038	5226890	91							G1	Os03g0195300	LOC_Os03g09930	SULTR2;2	S	3	4946360	4950941	102	1	1		1	3	1				1	70
										S	3	shoot	SNP-3.5013895.	5014894														G1	Os03g0195450	LOC_Os03g09940	SULTR2;1	S	3	4954101	4959448	103
																												G1	Os03g0195800	LOC_Os03g09970	SULTR1;1	S	3	4987877	4992411	104
																												G1	Os03g0196000	LOC_Os03g09980	SULTR1;2	S	3	4996773	5002177	105
71		S	shoot	ALL	3	b	5700285	6265235	564950																																0				1	4	71
72		S	shoot	ALL	3	c	27789127	28158241	369114																																0				1	4	72
73		S	shoot	ALL	4	a	274811	682293	407482	S	4	shoot	SNP-4.633925.	634926																							1				1			1		3	73
74		S	shoot	ALL	4	b	31873778	31918084	44306	S	4	shoot	SNP-4.31696609.	31881715																							1				1			1		3	74
75		S	shoot	ALL	7	a	12902402	13175070	272668																																0				1	4	75
76		S	shoot	ALL	7	b	13542283	13887455	345172																																0				1	4	76
	110	S	root	tropical-japonica*	8	a	5983250	6434109	450859																																0				1	4	110
	111	S	root	tropical-japonica*	8	b	19695467	19737089	41622																																0				1	4	111
77		S	shoot	ALL	11		17488792	17620802	132010																																0				1	4	77
	112	Se	root	tropical-japonica*	7	a	18694622	18702664	8042																																0				1	4	112
	113	Se	root	tropical-japonica*	7	b	19035972	19092053	56081																																0				1	4	113
78		Si	shoot	INDICA/aus	4		5309361	5320156	10795	Si	4	shoot	SNP-4.5304801.	5309361																							1				1			1		3	78
										Si	4	shoot	SNP-4.5307434.	5311994
79		Sr	root	INDICA	3		1834616	1885347	50731																																0				1	4	79
80		Zn	shoot	JAPONICA	2		11668977	11906864	237887	Zn	2	shoot	SNP-2.11674261.	11674266								Zn	2	shoot	4810107	14810107	22										1		1		2		1			2	80
	114	Zn	root	temperate-japonica*	4	a	13172408	13353425	181017																																0				1	4	114
81		Zn	root	ALL	4	b	34108930	34326719	217789																																0				1	4	81
82		Zn	root	ALL	6		29237552	29420658	183106	Zn	6	root	SNP-6.29400778.	29401777																							1				1			1		3	82
83		Zn	root	ALL/temperate-japonica	8		221383	528014	306631	Zn	8	root	SNP-8.345701.	346702																							1				1			1		3	83
																																										5	15	34	60
