# Supplementary material for: Genetic architecture of root and shoot ionomes in rice (Oryza sativa L.)
Source: Theor Appl Genet. 2021 May 20;134(8):2613–37. doi: 10.1007/s00122-021-03848-5 (PMC8277617; doi:10.1007/s00122-021-03848-5)
Supplement: Supplementary file 3 — Supplementary file3 (XLSX 14 KB) [file 122_2021_3848_MOESM3_ESM.xlsx]

## Sheet: Sheet1
Suppl Table S-2. Summary of GWAS peaks by element, chromosomal position, tissue and population
Abbrev.	Ion	ALL		tropical japonica	JAPONICA Clade	temperate japonica		aus	INDICA Clade	indica		TOTAL No. Unique Peaks		Number Peaks detected in ALL+Clades	Number Subpop-Specific Peaks	Number subpopulation-specific peaks shared with ALL + Clades
As	Arsenic								5			1		1	0	0
B	Boron	3b, 4			3b					1*, 3a*		4		2	2	0
Ca	Calcium			6a*	2, 6b, 8							4		3	1	0
Cd	Cadmium	6a, 6b		6b				7*				3		2	1	1
Co	Cobalt	3, 8										2		2	0	0
Cr*	Chromium							1*, 6*				2		0	2	0
Cu	Copper	2			1							2		2	0	0
Fe	Iron								11	2*, 11		2		1	1	1
K	Potassium											0		0	0	0
Mg*	Magnesium									2*		1		0	1	0
Mn	Manganese	3, 7b, 7c, 7d, 7e, 7f, 7g, 7h, 7i, 7j, 7k, 7l, 9, 12b		7a*, 7c, 7d, 7f, 7g, 7h, 7i, 7j, 7k, 12a*	3, 7b, 7c, 7d, 7f, 7g, 7h, 7i, 7j, 7k	1*, 2*, 7m*						19		14	5	8
Mo	Molybdenum	1a, 1b, 2a, 2b, 2c, 2d, 3a, 3c, 3d, 3f, 3g, 4a, 4b, 5a, 5b, 7a, 7c, 7d, 8a, 8c, 9a, 9b, 9c, 9d, 11, 12a, 12c, 12d, 12e		2d, 8a	1c, 2d, 6c, 7d, 8a			3b*, 3e*, 3f, 3g, 4a, 6a*, 6b*, 6d*, 7b*, 7c, 12b*	8a	8a, 8b*		39		31	8	7
Na	Sodium	1, 3, 8a, 8b, 8c,		10*		8d*						7		5	2	0
P*	Phosphorus					11*				6*		2		0	2	0
Pb	Lead	11			8				11	11		2		2	0	1
S	Sulfur	2a, 2b, 2d, 3a, 3b, 3c, 4a, 4b, 7a, 7b, 11		8a*, 8b*	1			2c*				15		12	3	0
Se*	Selenium			7a*, 7b*								2		0	2	0
Si	Silicon							4	4			1		1	0	1
Sr	Strontium								3			1		1	0	0
Zn	Zinc	4b, 6, 8			2	4a*, 8						5		4	1	1
Total		70		19	24	7		16	6	9		114		83	31	20
