# Supplementary material for: Genetic architecture of root and shoot ionomes in rice (Oryza sativa L.)
Source: Theor Appl Genet. 2021 May 20;134(8):2613–37. doi: 10.1007/s00122-021-03848-5 (PMC8277617; doi:10.1007/s00122-021-03848-5)
Supplement: Supplementary file 4 — Supplementary file4 (XLSX 22 KB) [file 122_2021_3848_MOESM4_ESM.xlsx]

## Sheet: Sheet1
Supplemental Table S-3. QTL Summary - IR64 X Azucena
Index1	Element	Chr	Tissue	Mapping Population	QTL_start (MSU_v7)	Peak Marker (MSU_v7)	QTL _end (MSU_v7)	Size (Mb)	LOD	PVE2 (%)
1	As	1	Shoot	IR64 x Azucena RIL	10598022	S1_11858907	12870837	2.27282	6.23063	15.5
2	As	3	Shoot	IR64 x Azucena RIL	33854333	S3_34323805	35312979	1.45865	3.4488	8.2
3	As	6	Root	IR64 x Azucena RIL	23773735	S6_24966509	26010227	2.23649	6.92942	14.4
4	As	8	Shoot	IR64 x Azucena RIL	3941773	S8_8941773	13941773	13.1303	4.44481	10.7
5	As	8	Root	IR64 x Azucena RIL	22495804	S8_23411341	24932217	2.43641	4.55955	9
6	As	11	Root	IR64 x Azucena RIL	17431093	S11_17764716	18315208	0.884115	9.21733	19.8
7	B	1	Shoot	IR64 x Azucena RIL	23514602	S1_24571168	24866772	1.35217	5.46038	12.9
8	B	1	Root	IR64 x Azucena RIL	31992789	S1_32326843	34459395	2.46661	5.68846	10.1
9	B	2	Shoot	IR64 x Azucena RIL	1111448	S2_4243974	11111448	29.5546	3.63486	8.3
10	B	3	Root	IR64 x Azucena RIL	6763438	S3_8883380	10601193	3.83776	5.32494	9.4
11	B	8	Root	IR64 x Azucena RIL	39117	S8_78561	858117	0.819	5.96242	10.6
12	B	8	Shoot	IR64 x Azucena RIL	8629490	S8_9543591	18185078	9.55559	5.96539	14.2
13	B	8	Root	IR64 x Azucena RIL	26387877	S8_26862502	28392090	2.00421	3.99059	6.8
14	B	11	Root	IR64 x Azucena RIL	24811859	S11_25047873	26380484	1.56862	4.72502	8.3
15	B	12	Root	IR64 x Azucena RIL	2136759	S12_2562503	3710276	1.57352	4.22668	7.3
16	Ca	1	Shoot	IR64 x Azucena RIL	2349219	S1_3688293	6277926	3.92871	3.77145	9.9
17	Ca	6	Root	IR64 x Azucena RIL	24371950	S6_25785564	26062860	1.69091	4.5062	11.9
18	Ca	11	Root	IR64 x Azucena RIL	9423696	S11_16087633	17770421	8.34672	4.80404	12.7
19	Ca	11	Shoot	IR64 x Azucena RIL	19715270	S11_19858796	20892944	1.17767	4.12804	10.9
20	Cd	1	Shoot	IR64 x Azucena RIL	38423736	S1_39183995	40282773	1.85904	7.60067	19
21	Cd	3	Shoot	IR64 x Azucena RIL	29282504	S3_34282504	39282504	24.5769	4.92523	11.8
22	Cd	8	Root	IR64 x Azucena RIL	4538965	S8_9538965	14538965	13.5479	3.62798	10.8
23	Co	1	Shoot	IR64 x Azucena RIL	1927411	S1_2042284	2203225	0.275814	10.3659	25.7
24	Co	2	Root	IR64 x Azucena RIL	16603059	S2_21603059	26603059	16.1445	3.77348	11.3
25	Co	7	Shoot	IR64 x Azucena RIL	28215463	S7_28966545	29340541	1.12508	4.01403	9
26	Cr	1	Root	IR64 x Azucena RIL	21403487	S1_26403487	31403487	17.6219	4.84494	5.8
27	Cr	3	Root	IR64 x Azucena RIL	3961554	S3_4042542	4077791	0.116237	9.23114	12.1
28	Cr	3	Root	IR64 x Azucena RIL	8191467	S3_9316400	9779161	1.58769	7.85482	10.1
29	Cr	4	Root	IR64 x Azucena RIL	18828075	S4_18967197	19375312	0.547237	5.95073	7.4
30	Cr	6	Root	IR64 x Azucena RIL	21069476	S6_22176755	24426549	3.35707	8.10046	10.4
31	Cr	7	Root	IR64 x Azucena RIL	28456957	S7_28757790	28829259	0.372302	6.66948	8.4
32	Cr	8	Root	IR64 x Azucena RIL	8629490	S8_9330926	17190812	8.56132	7.02942	8.9
33	Cr	8	Root	IR64 x Azucena RIL	21151136	S8_21172559	21501293	0.350157	9.45756	12.4
34	Cr	11	Root	IR64 x Azucena RIL	10329641	S11_17804806	17940669	7.61103	7.34419	9.3
35	Cu	1	Shoot	IR64 x Azucena RIL	42874958	S1_43237333	43249758	0.3748	5.94262	9.3
36	Cu	2	Shoot	IR64 x Azucena RIL	29244059	S2_30066963	30816258	1.5722	4.78395	7.4
37	Cu	3	Root	IR64 x Azucena RIL	34197710	S3_35237803	35645719	1.44801	3.64464	10.9
38	Cu	4	Shoot	IR64 x Azucena RIL	30440678	S4_30696569	31422514	0.981836	6.60291	10.5
39	Cu	5	Shoot	IR64 x Azucena RIL	21891155	S5_26891155	31891155	20.6201	3.84401	5.8
40	Cu	7	Shoot	IR64 x Azucena RIL	28438933	S7_28928855	29061337	0.622404	4.45734	6.8
41	Cu	9	Shoot	IR64 x Azucena RIL	18376861	S9_18782512	18986781	0.60992	4.41936	6.7
42	Cu	12	Shoot	IR64 x Azucena RIL	12818051	S12_19725019	21129283	8.31123	4.14712	6.3
43	Fe	6	Root	IR64 x Azucena RIL	24794159	S6_24966509	26010227	1.21607	6.7218	13.9
44	Fe	7	Shoot	IR64 x Azucena RIL	27614634	S7_28560177	29331664	1.71703	5.6576	14.5
45	Fe	8	Root	IR64 x Azucena RIL	5116526	S8_7820012	9798490	4.68196	4.36982	8.7
46	Fe	8	Root	IR64 x Azucena RIL	21151136	S8_24346752	24932217	3.78108	4.54267	9.1
47	Fe	11	Root	IR64 x Azucena RIL	17431093	S11_17764716	17879775	0.448682	7.09999	14.8
48	Fe	12	Shoot	IR64 x Azucena RIL	18048282	S12_20781561	22033774	3.98549	4.83254	12.3
49	Mg	1	Shoot	IR64 x Azucena RIL	12752397	S1_18339146	19403126	6.65073	6.98535	11.4
50	Mg	2	Shoot	IR64 x Azucena RIL	22466219	S2_25758780	26463160	3.99694	5.76951	9.2
51	Mg	2	Shoot	IR64 x Azucena RIL	31975908	S2_32513109	35179606	3.2037	6.71802	10.9
52	Mg	4	Shoot	IR64 x Azucena RIL	31050953	S4_31395090	35421590	4.37064	4.74826	7.4
53	Mg	8	Root	IR64 x Azucena RIL	2920623	S8_4567397	5115675	2.19505	5.89531	14.5
54	Mg	8	Shoot	IR64 x Azucena RIL	26170392	S8_27458945	27605813	1.43542	8.84827	14.9
55	Mg	9	Shoot	IR64 x Azucena RIL	10793495	S9_19079504	20374897	9.5814	4.26719	6.6
56	Mg	11	Root	IR64 x Azucena RIL	1436218	S11_2218274	3893918	2.4577	5.00129	12.2
57	Mg	11	Root	IR64 x Azucena RIL	24115819	S11_26380484	28120853	4.00503	3.44562	8.1
58	Mn	1	Shoot	IR64 x Azucena RIL	37126470	S1_37535892	41226881	4.10041	4.29144	8.8
59	Mn	3	Root	IR64 x Azucena RIL	5085501	S3_5537907	6851504	1.766	5.82708	12.6
60	Mn	4	Shoot	IR64 x Azucena RIL	31082743	S4_31342336	31553479	0.470736	6.76085	14.5
61	Mn	7	Shoot	IR64 x Azucena RIL	14649162	S7_17811995	19046095	4.39693	6.16817	13.1
62	Mn	7	Root	IR64 x Azucena RIL	22426961	S7_24666398	28829259	6.4023	4.58996	9.7
63	Mn	8	Shoot	IR64 x Azucena RIL	4858359	S8_5373283	5709452	0.851093	4.74871	9.9
64	Mn	9	Root	IR64 x Azucena RIL	8873059	S9_9957197	12050992	3.17793	7.23381	16
65	Mo	1	Root	IR64 x Azucena RIL	31749272	S1_33806444	35725266	3.97599	8.60853	19.8
66	Mo	1	Shoot	IR64 x Azucena RIL	32380008	S1_34186483	35233855	2.85385	8.93525	16.1
67	Mo	2	Root	IR64 x Azucena RIL	32516592	S2_34382965	35424961	2.90837	4.23782	9.1
68	Mo	3	Shoot	IR64 x Azucena RIL	2466601	S3_3205145	6052491	3.58589	4.31365	7.2
69	Mo	7	Root	IR64 x Azucena RIL	6845528	S7_15299741	16446810	9.60128	4.4298	9.5
70	Mo	7	Shoot	IR64 x Azucena RIL	7780289	S7_13642680	15242593	7.4623	4.35824	7.3
71	Mo	8	Shoot	IR64 x Azucena RIL	39117	S8_39117	431425	0.392308	6.73623	11.7
72	Mo	11	Shoot	IR64 x Azucena RIL	24647043	S11_25091780	25235409	0.588366	5.92165	10.1
73	Na	2	Root	IR64 x Azucena RIL	22650949	S2_23529734	24830828	2.17988	8.36051	17
74	Na	2	Root	IR64 x Azucena RIL	31535805	S2_32439997	33387695	1.85189	4.04515	7.7
75	Na	3	Root	IR64 x Azucena RIL	12763053	S3_13263820	14017261	1.25421	5.43658	10.6
76	Na	3	Shoot	IR64 x Azucena RIL	33895418	S3_34915422	35645719	1.7503	3.53344	9.2
77	Na	8	Root	IR64 x Azucena RIL	20940780	S8_23429366	24459102	3.51832	3.8116	7.2
78	Na	11	Root	IR64 x Azucena RIL	7659744	S11_9410736	16505501	8.84576	6.07012	11.9
79	Na	11	Shoot	IR64 x Azucena RIL	19889826	S11_20724474	21886643	1.99682	5.3521	14.3
80	P	1	Shoot	IR64 x Azucena RIL	7857272	S1_10601251	10799654	2.94238	5.46959	12.3
81	P	4	Shoot	IR64 x Azucena RIL	13400585	S4_17475478	18975813	5.57523	5.71061	12.8
82	P	4	Root	IR64 x Azucena RIL	17225903	S4_18915860	19122746	1.89684	3.79241	8.8
83	P	7	Root	IR64 x Azucena RIL	28456957	S7_28560177	28829259	0.372302	6.13166	14.8
84	P	9	Shoot	IR64 x Azucena RIL	16423541	S9_17448080	17963472	1.53993	3.91918	8.6
85	P	11	Root	IR64 x Azucena RIL	17730081	S11_17886595	18315208	0.585127	5.71632	13.7
86	Pb	6	Root	IR64 x Azucena RIL	24794159	S6_25061863	25756440	0.962281	7.17857	14.6
87	Pb	8	Root	IR64 x Azucena RIL	4567397	S8_6444993	9538952	4.97156	4.27803	8.3
88	Pb	8	Root	IR64 x Azucena RIL	21151136	S8_24346752	24459102	3.30797	6.1088	12.2
89	Pb	11	Root	IR64 x Azucena RIL	17431093	S11_17764716	17940669	0.509576	7.3681	15
90	S	1	Shoot	IR64 x Azucena RIL	7774506	S1_12774506	17774506	13.8213	3.78595	6.9
91	S	3	Shoot	IR64 x Azucena RIL	4912038	S3_5113535	5226890	0.314852	8.51012	17
92	S	3	Root	IR64 x Azucena RIL	28908224	S3_29479591	29663327	0.755103	4.13858	12.3
93	S	11	Shoot	IR64 x Azucena RIL	19715270	S11_19889826	20019091	0.303821	5.97769	11.4
94	S	12	Shoot	IR64 x Azucena RIL	26663922	S12_27340657	27487219	0.823297	6.82039	13.2
95	Se	1	Shoot	IR64 x Azucena RIL	4580061	S1_11045511	12564266	7.98421	4.89537	12.5
96	Se	2	Shoot	IR64 x Azucena RIL	22650949	S2_29247466	30626275	7.97533	4.72445	12
97	Si	1	Shoot	IR64 x Azucena RIL	38997055	S1_39848097	43249758	4.2527	4.13006	10.7
98	Si	3	Root	IR64 x Azucena RIL	8191467	S3_9228681	9849247	1.65778	8.71739	18.8
99	Si	5	Root	IR64 x Azucena RIL	18574183	S5_21141641	23105279	4.5311	4.95683	10
100	Si	6	Root	IR64 x Azucena RIL	17656628	S6_22656628	27656628	12.5295	4.85652	9.8
101	Si	8	Shoot	IR64 x Azucena RIL	4648563	S8_4882791	5375478	0.726915	5.73577	15.2
102	Sr	6	Root	IR64 x Azucena RIL	20970361	S6_25970361	30970361	14.896	3.81058	10.1
103	Sr	11	Root	IR64 x Azucena RIL	9065651	S11_16087633	17770421	8.70477	4.63457	12.5
104	Sr	11	Shoot	IR64 x Azucena RIL	19657188	S11_19858796	20968075	1.31089	5.69278	16.5
105	Zn	2	Shoot	IR64 x Azucena RIL	27592144	S2_32592144	37592144	14.0464	4.93094	11.912
106	Zn	3	Shoot	IR64 x Azucena RIL	34197758	S3_34318683	35221437	1.02368	4.98575	12.055
1 = Index Number is cross referenced in Supplemental Table S-1
2 = Percent Variance Explained
