# Supplementary material for: Genetic architecture of root and shoot ionomes in rice (Oryza sativa L.)
Source: Theor Appl Genet. 2021 May 20;134(8):2613–37. doi: 10.1007/s00122-021-03848-5 (PMC8277617; doi:10.1007/s00122-021-03848-5)
Supplement: Supplementary file 5 — Supplementary file5 (XLSX 59 KB) [file 122_2021_3848_MOESM5_ESM.xlsx]

## Sheet: table_S_7
Supplemental Table S-4. List of apriori candidate genes (n=321)
G1 = gene list assembled for this study (n=230)
G2 = gene list from Whitt et al 2018 (n=76) (doi: https://doi.org/10.1101/456384) Supplemental file: 456384-1_Baxter_tables.xlsx O.sativa sheet. The RAP_IDs and start and stop position were added
G3 = gene list from Yang et al. 2018 (n=53) (DOI: https://doi.org/10.1105/tpc.18.00375) Supplemental file: TPC2018-LSB-00375DR1_Supplemental_Data_Sets_1_13.xlsx Data_Set_9 by by updating start and stop position from reference MSUv6 to MSUv7 and adding RAP_ID
* Index_ID highlighted in light green = 14 a priori candidate genes that map within GWAS peaks, cross-referenced in Supplemental Table S-1.
Index_ID	Gene named in Manhattan Plot**	GROUP	Locus_RAP_DB_ID	Locus_MSUv7_ID	Chromosome	Position_start	Position_end	Description	CGSNL.Gene.Symbol	CGSNL.Gene.Name	Oryzabase.Gene.Name.Synonym(s)	Elements	Tissue
1		G1	Os01g0112400	LOC_Os01g02190	1	645574	646723	Major intrinsic protein family protein.	NIP4;1	NOD26 LIKE INTRINSIC PROTEIN 4;1	Aquaporin NIP4-1, NOD26-like intrinsic protein 4-1
2		G2	Os01g0130000	LOC_Os01g03914	1	1673010	1677129	Cation efflux protein family protein.			metal tolerance protein 9	Mn	Shoots
3		G2	Os01g0155300	LOC_Os01g06250	1	2966324	2967346	Similar to dirigent-like protein.				Ca, Mn, Zn, Na, S, K, As, Se, Mo
4		G1	Os01g0175600	LOC_Os01g08020	1	3878069	3900085	Boron (B) transporter	BOR3	EFFLUX BORON TRANSPORTER 3	Boron transporter 3
5		G1	Os01g0178300	LOC_Os01g08300	1	4066623	4067218	Plasma membrane-localized small peptide, Aluminum tolerance	CDT3	CADMIUM TOLERANT 3	sativa DcCDT1 homologue 3, cadmium tolerance 3
6		G1	Os01g0182200	LOC_Os01g08660	1	4313645	4315834	Similar to Small basic membrane integral protein ZmSIP1-2.	SIP1;1	SMALL AND BASIC INTRINSIC PROTEIN 1;1	Aquaporin SIP1-1, Small basic intrinsic protein 1-1
7		G1	Os01g0201900	LOC_Os01g10530	1	5591697	5596237	Conserved hypothetical protein.	NIP1;5	NOD26 LIKE INTRINSIC PROTEIN 1;5	Aquaporin NIP1-5, NOD26-like intrinsic protein 1-5
8		G1	Os01g0202800	LOC_Os01g10600	1	5663323	5668903	Similar to NOD26-like membrane integral protein ZmNIP1-1.	NIP1;2	NOD26 LIKE INTRINSIC PROTEIN 1;2	Aquaporin NIP1-2, NOD26-like intrinsic protein 1-2
9		G1	Os01g0212400	LOC_Os01g11414	1	6136830	6139189	EF-Hand type domain containing protein.			EF-hand containing H+/cation exchanger 1, EF-hand containing CAX 1, Na+/Ca2+ Exchanger 1, Sodium/Calcium exchanger 1, Na+/Ca2+ exchanger-like protein 1
10		G1	Os01g0232000	LOC_Os01g13120	1	7297672	7298971	Major intrinsic protein family protein.	TIP4;3	TONOPLAST INTRINSIC PROTEIN 4;3	Probable aquaporin TIP4.3, Probable aquaporin TIP4-3, Tonoplast intrinsic protein 4-3
11		G1	Os01g0232100	LOC_Os01g13130	1	7302368	7303788	Similar to Tonoplast membrane integral protein ZmTIP4-3.	TIP4;2	TONOPLAST INTRINSIC PROTEIN 4;2	Probable aquaporin TIP4.2, Probable aquaporin TIP4-2, Tonoplast intrinsic protein 4-2
12		G1	Os01g0249700	LOC_Os01g14700	1	8229362	8229903	Heavy metal-associated domain, HMA domain containing protein.
13		G1	Os01g0249800	NA	1	8233016	8233871	Heavy metal-associated domain, HMA domain containing protein.
14		G1/G3	Os01g0307500	LOC_Os01g20160	1	11458955	11463442	Na<sup>+</sup> transporter, A member of HKT (high-affinity K<sup>+</sup> transporter)-type transporters, Regulation of K<sup>+</sup>/Na<sup>+</sup> homeostasis, Salt tolerance	HKT8	HIGH-AFFINITY K+ TRANSPORTER 8	shoot K+ concentration (QTL)-1(t)	Na
15		G1	Os01g0322300	LOC_Os01g21900	1	12291788	12294943	Similar to soluble inorganic pyrophosphatase.
16		G1	Os01g0337500	LOC_Os01g23580	1	13237248	13246183	Similar to H+-pyrophosphatase (Fragment).
17		G1	Os01g0503400	LOC_Os01g31870	1	17454023	17465049	Similar to (Rice Genome Annotation Project) metal transporter Nramp6.	NRAMP6	NATURAL RESISTANCE-ASSOCIATED MACROPHAGE PROTEIN 6	BACTERIOCIDE EFFECT 6, Natural resistance-associated macrophage protein 6
18		G1	Os01g0532600	LOC_Os01g34850	1	19242042	19243853	Similar to HKT1 (High-affinity potassium uptake transporter).	HKT3	HIGH-AFFINITY K+ TRANSPORTER 3
19		G1	Os01g0557500	LOC_Os01g37690	1	21072230	21073919	Cation/proton exchanger 1a.	CAX1A	Ca(2+)/H(+) EXCHANGER 1A	Vacuolar cation/proton exchanger 1a, Ca(2+)/H(+) exchanger 1a, cation/H+ exchanger 1a, cation/proton exchanger 1a, cation/H exchanger 1a, Na+/Ca2+ Exchanger 2, Sodium/Calcium exchanger 2
20		G1	Os01g0593700	LOC_Os01g41050	1	23247278	23250623	Sulphate transporter domain containing protein.	SULTR3;5	SULPHATE TRANSPORTER 3;5	sulphate transporter 3;5
21		G1	Os01g0601000	LOC_Os01g41720	1	23611059	23615257	Mg2+ transporter protein, CorA-like/Zinc transport protein ZntB domain containing protein.			endosperm-specific gene 10
22		G1	Os01g0645200	LOC_Os01g45750	1	25973522	25980440	Hypothetical conserved gene. (Os01t0645200-01);Bile acid:sodium symporter domain containing protein. (Os01t0645200-02);Bile acid:sodium symporter domain containing protein. (Os01t0645200-03)
23		G1	Os01g0645900	LOC_Os01g45830	1	26033145	26034930	Similar to sulfate transporter.	SULTR5;1	SULPHATE TRANSPORTER 5;1	sulphate transporter 5;1
24		G2	Os01g0648000	LOC_Os01g45990	1	26119708	26126165	Potassium channel, Potassium uptake, Salt stress tolerance			salt-sensitive K1 uptake channel OsAKT1, K+ channel alpha subunit	K
25		G1	Os01g0657100	LOC_Os01g46860	1	26725194	26726953	Pi transporter, Arbuscular mycorrhiza (AM)-specific signaling pathway	PT11	PHOSPHATE TRANSPORTER 11	Inorganic phosphate transporter 1-11, PHOSPHATE TRANSPORTER1;11
26		G1	Os01g0664100	LOC_Os01g47460	1	27123486	27129401	Mg2+ transporter protein, CorA-like/Zinc transport protein ZntB domain containing protein.
27		G1	Os01g0678500	LOC_Os01g48680	1	27906608	27920980	Voltage-gated Ca2+ channel protein, Elicitor-induced defense reponses, Hypersensitive cell death, Activation of MAPK cascade	TPC1	TWO-PORE CHANNEL 1	Two pore calcium channel protein 1, Two-pore channel 1, Voltage-dependent calcium channel protein TPC1
28		G2	Os01g0689300	NA	1	28446059	28446391					Fe	Shoots, seeds
29		G2	Os01g0689451	LOC_Os01g49470	1	28447887	28458977	Iron-binding haemerythrin RING ubiquitin ligase, Iron-binding sensor, Regulation of iron acquisition			Haemerythrin motif-containing Really Interesting New Gene (RING)-and Zinc-finger protein 1, Haemerythrin motif-containing RING- and Zinc-finger protein 1	Fe, Zn, Mn
30		G1	Os01g0719300	LOC_Os01g52130	1	29987911	29994141	Similar to Sulfate transporter 3.1 (AST12) (AtST1).	SULTR3;6	SULPHATE TRANSPORTER 3;6	sulphate transporter 3;6
31		G1	Os01g0749300	LOC_Os01g54550	1	31370225	31372759	Heat shock transcription factor, Cadmium tolerance, Heat stress response	HSFA4A	HEAT STRESS TRANSCRIPTION FACTOR A4a	Heat stress transcription factor A4a, Heat stress transcription factor A-4b, Heat stress transcription factor 4, heat shock transcription factor 9
32		G1	Os01g0817400	LOC_Os01g60140	1	34788401	34791620	Similar to proton antiporter/ sodium:hydrogen antiporter.	CHX17	CATION/H+ EXCHANGER 17	cation/H+ exchanger 17
33		G1	Os01g0832200	LOC_Os01g61580	1	35609617	35613103	Similar to selT-like protein.
34		G2/G3	Os01g0837800*	LOC_Os01g62070	1	35917401	35921969	Metal tolerance protein, Manganese transporter, Mn-cation diffusion facilitator (CDF ), Mn and other heavy metal tolerance and homeostasis			metal tolerance protein 11	Mn, K
35		G2	Os01g0861700	LOC_Os01g64250	1	37303517	37307958	Hypothetical conserved gene.			Haemerythrin motif-containing protein without RING- and Zn-finger 1	Fe	Shoots, seeds
36		G1	Os01g0866500	LOC_Os01g64670	1	37521803	37524040	Similar to Soluble inorganic pyrophosphatase (EC 3.6.1.1) (Pyrophosphate phospho- hydrolase) (PPase).
37		G2	Os01g0874900	LOC_Os01g65410	1	37962542	37966808	Similar to Hydroxymethyltransferase.			serine hydroxymethyltransferase 4	S,Se
38		G1	Os01g0898300	LOC_Os01g67290	1	39052262	39058974	Mitochondrial protein, Root development and iron homeostasis			SRL2-like gene, semi-rolled leaf 2-like gene
39		G1	Os01g0916400	LOC_Os01g68770	1	39948062	39951534	Similar to Selenium binding protein.			selenium-binding protein, selenium-binding protein homologue
40		G2	Os01g0918500	LOC_Os01g68970	1	40070773	40073764	Conserved hypothetical protein.	RYMV2	RESISTANCE TO YELLOW MOTTLE 2	constitutive expresser of pathogenesisrelated genes 5-1	K
41		G1	Os01g0955700	LOC_Os01g72570	1	42086475	42095890	CRT-like transporter, Glutathione homeostasis, Arsenic tolerance			CRT-like transporter 1
42		G1	Os01g0972200	LOC_Os01g74110	1	42905566	42907474	Similar to Zinc transporter 2 precursor (ZRT/IRT-like protein 2).	ZIP1	ZINC TRANSPORTER 1	zinc transporter 1, Zrt-Irt-like protein 1, Zinc-regulated transporter 1
43		G1	Os01g0974800	LOC_Os01g74350	1	43072748	43076541	Similar to AtPPa4 (Arabidopsis thaliana pyrophosphorylase 4); inorganic diphosphatase.
44		G1	Os01g0975900	LOC_Os01g74450	1	43115742	43117231	Similar to Tonoplast membrane integral protein ZmTIP1-2.	TIP1;2	TONOPLAST INTRINSIC PROTEIN 1;2	Probable aquaporin TIP1.2, Probable aquaporin TIP1-2, Tonoplast intrinsic protein 1-2
45		G1/G2	Os02g0102300	LOC_Os02g01220	2	124645	127637	Arsenate reductase, Sulfurtransferase/rhodanese-like protein, Regulation of arsenic accumulation	STR5	SULFURTRANSFERASE 5	Sulfurtransferase 5, High As Content 1;1	As
46		G1	Os02g0131800	LOC_Os02g03900	2	1658576	1662644	Trivalent AI influx transporter, Aluminum (Al) tolerance	NRAMP4	NATURAL RESISTANCE-ASSOCIATED MACROPHAGE PROTEIN 4	BACTERIOCIDE EFFECT 4, Nramp aluminum transporter 1, Functioning in Cesium Over-transport 5
47		G1	Os02g0138900	LOC_Os02g04630	2	2070492	2075369	Similar to ATCAX5; calcium:cation antiporter/ cation:cation antiporter.			Vacuolar cation/proton exchanger 2, Ca(2+)/H(+) exchanger 2, cation/H+ exchanger 2, vacuolar cation/H+ exchanger 4, Na+/Ca2+ Exchanger 3, Sodium/calcium exchanger 3
48		G2	Os02g0157600	LOC_Os02g06290	2	3141992	3144660	Arsenate (As(V)) reductase, Rhodanase-like protein, As(V) tolerance, Control of arsenic (As) accumulation	STR8	SULFURTRANSFERASE 8	Sulfurtransferase 8, High As Content 4	As	Seed
49		G1	Os02g0161300	LOC_Os02g06588	2	3311245	3313330	Similar to Mot1 (Fragment).
50		G1	Os02g0172600	LOC_Os02g07630	2	3950378	3955899	Similar to heavy metal ATPase.	HMA6	HEAVY METAL ATPASE 6	heavy metal ATPase 5, heavy metal ATPase 6, heavy metal P-Type ATPase 6
51		G1/G2	Os02g0175000*	LOC_Os02g07830*	2	4103333	4105657	Ion transporter , Na+ transport	HKT6	HIGH-AFFINITY K+ TRANSPORTER 6		Na
52		G1	Os02g0184200	LOC_Os02g09150	2	4693810	4699300	Similar to Vacuolar proton pyrophosphatase.
53		G1	Os02g0196000	LOC_Os02g10230	2	5357310	5361634	Zinc/iron permease family protein.
54		G1/G2	Os02g0196600	LOC_Os02g10290*	2	5404703	5410764	Heavy metal P1B-type ATPase, Cu-transporting ATPase, Control of Cu accumulation in rice grain	HMA4	HEAVY METAL ATPASE 4	heavy metal ATPase 7, heavy metal ATPase 4, heavy metal P-Type ATPase 4	Cu	Roots,shoots,seeds
55		G1	Os02g0208500	LOC_Os02g11770	2	6078178	6079147	Conserved hypothetical protein.	CDT4	CADMIUM TOLERANT 4	sativa DcCDT1 homologue 4, cadmium tolerance 4
56		G1	Os02g0232900	LOC_Os02g13870	2	7515989	7519336	A member of the Nodulin26-like Intrinsic Protein (NIP) family, Arsenite transporter	NIP1;1	NOD26 LIKE INTRINSIC PROTEIN 1;1	Aquaporin NIP1-1, NOD26-like intrinsic protein 1-1, rice Mip 1, major intrinsic protein 1, Nodulin 26
57		G1	Os02g0247800	LOC_Os02g14980	2	8359318	8362959	Similar to calcium ion binding protein.			EF-hand containing H+/cation exchanger 2, EF-hand containing CAX 2, Na+/Ca2+ Exchanger 4, Sodium/calcium exchanger 4, Na+/Ca2+ exchanger-like protein 2
58		G1	Os02g0258900	LOC_Os02g15870	2	8978534	8981140	Similar to Molybdopterin biosynthesis CNX2 protein (Molybdenum cofactor biosynthesis enzyme CNX2). (Os02t0258900-01);Similar to CNX2 (COFACTOR OF NITRATE REDUCTASE AND XANTHINE DEHYDROGENASE 2); catalytic. (Os02t0258900-02
59		G2	Os02g0278700	LOC_Os02g17780	2	10273718	10283727	Similar to Kaurene synthase A (Fragment).	CPS1	ENT-COPALYL DIPHOSPHATE SYNTHASE 1	rice ent-copalyl diphosphate (CDP) synthase1, ent-copalyl diphosphate synthase 1, Ent-copalyl diphosphate synthase 1, chloroplastic, Ent-CDP synthase 1, terpene synthase 4	Fe
60		G1	Os02g0306401	LOC_Os02g20360	2	11997094	12002633	Similar to Nicotianamine aminotransferase A.	NAAT1	NICOTINAMINE AMINOTRANSFERASE 1	sativa nicotianamine aminotransferase 1, nicotianamine aminotransferase
61		G1	Os02g0314300	LOC_Os02g21009	2	12432287	12448557	Sodium/calcium exchanger membrane region domain containing protein.	CAX1C	Ca(2+)/H(+) EXCHANGER 1C	Vacuolar cation/proton exchanger 1c, Ca(2+)/H(+) exchanger 1c, cation/H+ exchanger 1c, Na+/Ca2+ Exchanger 5, Sodium/calcium exchanger 5
62		G1	Os02g0475400	LOC_Os02g27490	2	16265380	16267058	Bile acid:sodium symporter family protein.
63		G1	Os02g0517366	NA	2	18714764	18715225	Similar to Molybdenum cofactor synthesis protein 2B.
64		G1	Os02g0525400	LOC_Os02g32460	2	19192500	19197127	Similar to Molybdenum cofactor synthesis protein 3 (Molybdopterin synthase sulfurylase) (MPT synthase sulfurylase).	STR14	SULFURTRANSFERASE 14	Sulfurtransferase 14
65		G1	Os02g0530100	LOC_Os02g32814	2	19472211	19486248	Copper chaperone homolog CCH.	CCH	COPPER CHAPERONE HOMOLOG	Anti-oxidant 1, copper chaperone homolog CCH
66		G1	Os02g0531200	LOC_Os02g32930	2	19549723	19556503	Bile acid:sodium symporter family protein.
67		G1	Os02g0537900	LOC_Os02g33490	2	19912292	19921107	Similar to Vacuolar-type H+-translocating inorganic pyrophosphatase (EC 3.6.1.1).
68		G1	Os02g0593500	LOC_Os02g38020	2	22971563	22975296	Phosphate transporter family protein.	PT14	PHOSPHATE TRANSPORTER 14	phosphate transporter 14
69		G1	Os02g0599500	LOC_Os02g38750	2	23417599	23418756	Similar to Iron-stress related protein.
70		G1	Os02g0609400	LOC_Os02g39630	2	23909400	23913643	Similar to Iron-stress related protein.
71		G1	Os02g0629200	LOC_Os02g41860	2	25162543	25166550	Similar to cDNA clone:001-039-E03, full insert sequence.	PIP2;2	PLASMA MEMBRANE INTRINSIC PROTEIN 2;2	Probable aquaporin PIP2-2, Plasma membrane intrinsic protein 2-2
72		G1	Os02g0644900	LOC_Os02g43110	2	25957160	25959377	Sodium/calcium exchanger membrane region domain containing protein.			Mg2+/H+ exchanger 1, magnesium/hydrogen exchanger 1
73		G1/G2	Os02g0649900	LOC_Os02g43370	2	26170387	26174970	Metal-nicotianamine (NA) transporter, Fe and Mn transport to the endosperm	YSL2	YELLOW STRIP-LIKE GENE 2	rice YSL (yellow stripe-like) gene2, Metal-nicotianamine transporter YSL2, Protein YELLOW STRIPE LIKE 2, ferrous Fe- and Mn-NA transporter OsYSL2, yellow stripe 1-like transporter 2	Fe, Mn	Seeds
74		G1/G2	Os02g0650300	LOC_Os02g43410	2	26200013	26204720	Iron-phytosiderophore transporter, Iron homeostasis	YSL15	YELLOW STRIP-LIKE GENE 15	rice YSL (yellow stripe-like) gene 15, Iron-phytosiderophore transporter YSL15, Protein YELLOW STRIPE LIKE 15, ferric Fe-DMA transporter OsYSL15, yellow stripe 1-like transporter 15	Fe	Roots,shoots,seeds
75		G1	Os02g0658100	LOC_Os02g44080	2	26608361	26609658	Similar to tonoplast intrinsic protein2.	TIP2;1	TONOPLAST INTRINSIC PROTEIN 2;1	tonoplast intrinsic protein 2;1, Probable aquaporin TIP2-1, Tonoplast intrinsic protein 2-1
76		G1	Os02g0666200	LOC_Os02g44630	2	27044319	27047453	Aquaporin.	PIP1A	PLASMA MEMBRANE INTRINSIC PROTEIN 1A	Aquaporin PIP1-1, Plasma membrane intrinsic protein 1-1, Plasma membrane intrinsic protein 1a, Water channel protein RWC1, plasma membrane intrinsic protein 1-5
77		G1	Os02g0697500	LOC_Os02g46980	2	28681681	28683849	Similar to Selenium-binding protein-like. (Os02t0697500-01);Hypothetical conserved gene. (Os02t0697500-02)
78		G2	Os02g0701900	LOC_Os02g47350	2	28914744	28916890	NAD(P)-binding domain containing protein.				Na, K, Rb, Mg, Ca, Fe, Mo
79		G1	Os02g0704900	LOC_Os02g47600	2	29081821	29086715	Similar to Inorganic pyrophosphatase-like protein.
80		G2	Os02g0716800	LOC_Os02g48570	2	29736163	29741713	TGF-beta receptor, type I/II extracellular region family protein.			nitrate transporter 1.5B	K
81		G1	Os02g0745100	LOC_Os02g51110	2	31266245	31269960	Aquaporin NIP III subfamily protein, Aquaporin, Silicon influx transporter, Arsenic species (As) uptake, Arsenite efflux, Selenite (Se) uptake, Water transport	LSI1	LOW SILICON RICE 1	low silicon rice, Low silicon rice 1, Silicon transporter LSI1, Aquaporin NIP2-1, NOD26-like intrinsic protein 2-1, Silicon transporter LSI1, Low silicon protein 1, NOD26 LIKE INTRINSIC PROTEIN 2;1, low Si uptake
82		G1	Os02g0768600	LOC_Os02g52940	2	32374870	32378546	Similar to Chloroplast inorganic pyrophosphatase (EC 3.6.1.1). (Os02t0768600-01);Similar to Inorganic pyrophosphatase. (Os02t0768600-02)
83		G2	Os02g0770100	LOC_Os02g53070	2	32469558	32472659	WD40 repeat domain containing protein.				K
84		G1	Os02g0770800	LOC_Os02g53130	2	32513739	32517155	Similar to Nitrate reductase [NAD(P)H] (EC 1.7.1.2).
85		G2/G3	Os02g0775100	LOC_Os02g53490*	2	32721002	32723788	Manganese (Mn) cation diffusion facilitator (Mn-CDF), Mn tolerance			metal tolerance protein 8	Mn	Shoots,Roots
86		G1	Os02g0802500	LOC_Os02g55890	2	34210400	34215008	Similar to H(+)-translocating (Pyrophosphate-ENERGIZED) inorganic pyrophosphatase beta-1 polypeptide (EC 3.6.1.1) (Fragment).
87		G1	Os02g0823100	LOC_Os02g57720	2	35349673	35351454	Similar to Plasma membrane intrinsic protein (Plasma membrane integral protein ZmPIP1-5).	PIP1;3	PLASMA MEMBRANE INTRINSIC PROTEIN 1;3	Aquaporin PIP 1.3, Aquaporin PIP 1-3, Plasma membrane intrinsic protein 1-3, Water channel protein RWC3, Aquaporin RWC3
88		G1	Os03g0107300	LOC_Os03g01700	3	430478	432878	Anion transporter, Silicon efflux transporter, Arsenic species (As) uptake	LSI2	LOW SILICON RICE 2	low silicon 2, silicon efflux transporter 1, Si efflux transporter 1, Si/arsenite efflux transporter Lsi2
89		G1	Os03g0108000	LOC_Os03g01770	3	482919	484763	Dual-specificity tyrosine-phosphatase CDC25, Arsenic metabolism	ACR2.2	ARSENATE REDUCTASE 2	Sulfurtransferase 21
90		G1	Os03g0114800	LOC_Os03g02380	3	842577	846408	Protein of unknown function DUF791 family protein.
91		G1	Os03g0136400	LOC_Os03g04360	3	2010987	2013532	Similar to Inorganic phosphate transporter 1.	PT7	PHOSPHATE TRANSPORTER 7	Probable inorganic phosphate transporter 1-7
92		G1	Os03g0146100	LOC_Os03g05290	3	2562732	2564648	Tonoplast intrinsic protein (Tonoplast water channel).	TIP1;1	TONOPLAST INTRINSIC PROTEIN 1;1	tonoplast intrinsic protein 1;1, Probable aquaporin TIP1-1, Tonoplast intrinsic protein 1-1, rice Tip 1, tonoplast intrinsic protein 1
93		G1	Os03g0150500	LOC_Os03g05610	3	2804141	2805943	Similar to Phosphate transporter 6.	PT12	PHOSPHATE TRANSPORTER 12	Probable inorganic phosphate transporter 1-12
94		G1	Os03g0150600	LOC_Os03g05620	3	2807555	2809678	Pi transporter, Pi homeostasis (Os03t0150600-01);Similar to Isoform 2 of Inorganic phosphate transporter 1-1. (Os03t0150600-02)	PT1	PHOSPHATE TRANSPORTER 1	Inorganic phosphate transporter 1-1, phosphate transporter 1
95		G1	Os03g0150800	LOC_Os03g05640	3	2815438	2817367	Pi transporter, Pi homeostasis, Selenite uptake	PT2	PHOSPHATE TRANSPORTER 2	High affinity phosphate transporter 2, Inorganic phosphate transporter 1-2
96		G1	Os03g0161200	LOC_Os03g06520	3	3271150	3276878	Similar to Sulphate transporter.	SULTR3;2	SULPHATE TRANSPORTER 3;2	sulphate transporter 3;2
97		G3	Os03g0172200	LOC_Os03g07600	3	3866510	3871355	Mo25-like domain containing protein.				Ca
98		G1/G3	Os03g0178100	LOC_Os03g08070	3	4119945	4126933	Similar to Copper-translocating P-type ATPase family protein, expressed.	HMA8	HEAVY METAL ATPASE 8	heavy metal ATPase 6, heavy metal ATPase 8, heavy metal P-Type ATPase 8	Ca
99		G1/G3	Os03g0180000	LOC_Os03g08230	3	4194283	4196467	Sodium/calcium exchanger membrane region domain containing protein.	CCX1	CATION/CA2+ EXCHANGER 1	cation/Ca2+ exchanger 1, Na+/Ca2+ Exchanger 6, Sodium/calcium exchanger 6	Ca, K
100		G3	Os03g0181675	LOC_Os03g08380	3	4279462	4284885	ABC transporter, transmembrane domain domain containing protein.	ABCB12	ABC TRANSPORTER B FAMILY MEMBER 12	ABC transporter superfamily ABCB subgroup member 12, P-Glycoprotein 12	Ca, K
101		G1	Os03g0191400	LOC_Os03g09140	3	4763756	4766369	Small GTPase, Regulation of iron homeostasis			small GTP-binding protein OsRab6B2
102*	SULTR2;2	G1	Os03g0195300	LOC_Os03g09930	3	4946360	4950941	Similar to Low affinity sulphate transporter 3.	SULTR2;2	SULPHATE TRANSPORTER 2;2	sulphate transporter 2;2	S
103*	SULTR2;1	G1	Os03g0195450	LOC_Os03g09940	3	4954101	4959448	Similar to sulfate/bicarbonate/oxalate exchanger and transporter sat-1.	SULTR2;1	SULPHATE TRANSPORTER 2;1	sulphate transporter 2;1
104*	SULTR1;1	G1	Os03g0195800	LOC_Os03g09970	3	4987877	4992411	Similar to Sulfate transporter (Fragment).	SULTR1;1	SULPHATE TRANSPORTER 1;1	sulphate transporter 1;1, arsenic-responsive high affinity sulfate transporter, sulfate transporter 1;1	S
105*	SULTR1;2	G1	Os03g0196000	LOC_Os03g09980	3	4996773	5002177	Similar to Sulfate transporter.	SULTR1;2	SULPHATE TRANSPORTER 1;2	sulphate transporter 1;2	S
106		G1	Os03g0208500	LOC_Os03g11010	3	5655093	5659215	Integral membrane protein, Metal ion transport	NRAMP2	BACTERIOCIDE EFFECT 2	homologues of mammalian Nramp2 gene
107		G2	Os03g0226400	LOC_Os03g12530	3	6636576	6641550	Manganese transporter, Cation diffusion facilitator (CDF) family member, Mn tolerance			metal tolerance protein 8.1	Mn	Shoots,Roots
108		G1/G2	Os03g0237100	LOC_Os03g13390	3	7228964	7231749	Similar to NADPH-dependent codeinone reductase (EC 1.1.1.247).	DMAS1	DEOXYMUGINEIC ACID SYNTHASE 1	sativa deoxymugineic acid synthase1, Deoxymugineic acid synthase1, Deoxymugineic acid synthase 1, deoxymugineic acid synthase1	Fe
109		G2	Os03g0296800	LOC_Os03g18550	3	10387991	10390923	Mitochondrial carrier protein domain containing protein.			mitochondrial Fe transporter	Fe	Shoots
110		G1/G2	Os03g0307200	LOC_Os03g19420	3	10926469	10927950	Nicotianamine synthase 2, Nicotianamine biosynthesis	NAS2	NICOTIANAMINE SYNTHASE 2	rice nicotianamine synthase2, NA synthase gene 2, Nicotianamine synthase 2, S-adenosyl-L-methionine:S-adenosyl-L-methionine:S-adenosyl-methionine 3-amino-3-carboxypropyltransferase 2, NA synthase 2	Fe, Cd, Co, Mo
111		G1/G2	Os03g0307300	LOC_Os03g19427	3	10929483	10930895	Nicotianamine synthase 1 (EC 2.5.1.43) (S-adenosyl-L-methionine:S- adenosyl-L-methionine:S-adenosyl-methionine 3-amino-3- carboxypropyltransferase 1) (OsNAS1).	NAS1	NICOTIANAMINE SYNTHASE 1	rice nicotianamine synthase1, NA synthase gene 1, Nicotianamine synthase 1, S-adenosyl-L-methionine:S-adenosyl-L-methionine:S-adenosyl-methionine 3-amino-3-carboxypropyltransferase 1	Fe, Cd, Co, Mo
112		G2	Os03g0347200	LOC_Os03g22570	3	12976131	12988248	Armadillo-type fold domain containing protein.				S
113		G1	Os03g0372600	LOC_Os03g25610	3	14667776	14668275	Heavy metal-associated domain, HMA domain containing protein.
114		G2	Os03g0379300	LOC_Os03g26210	3	15000062	15002205	Helix-loop-helix DNA-binding domain containing protein.			basic helix-loop-helix protein 063	Fe, Zn, Mn, Co
115		G1	Os03g0397400	LOC_Os03g27960	3	16061151	16065169	Similar to Low affinity calcium transporter CAX2 (Fragment).	CAX2	Ca(2+)/H(+) EXCHANGER 2	Vacuolar cation/proton exchanger 2, Ca(2+)/H(+) exchanger 2, cation/H+ exchanger 2, Na+/Ca2+ Exchanger 7, Sodium/calcium exchanger 7
116		G1	Os03g0411800	LOC_Os03g29850	3	17007955	17011263	Similar to Metal transport protein.	ZIP2	ZINC TRANSPORTER 2	zinc transporter 2, Zrt-Irt-like protein 2, Zinc-regulated transporter 2, zinc transporter 11, Zrt-Irt-like protein 11
117		G3	Os03g0441500	LOC_Os03g32630	3	18686894	18689388	ABC transporter-like domain containing protein.	ABCF2	ABC TRANSPORTER F FAMILY MEMBER 2	ABC transporter superfamily ABCF subgroup member 2	Mo
118		G3	Os03g0570800	LOC_Os03g37411	3	20725388	20747318	Multi antimicrobial extrusion protein MatE family protein.				Mo
119		G1	Os03g0656500	LOC_Os03g45370	3	25613825	25616214	Node-expressed Cd transporter, Putative cation/calcium (Ca) exchanger, Cd accumulation in the grain	CDT1	CADMIUM TOLERANT 1	sativa DcCDT1 homologue 1, cation/Ca2+ exchanger 2, cadmium tolerance 1, Na+/Ca2+ Exchanger 8, Sodium/calcium exchanger 8
120		G1	Os03g0667300	LOC_Os03g46454	3	26276301	26277206	Similar to Metal transport protein.	IRT2	IRON-REGULATED TRANSPORTER 2	IRON-REGULATED TRANSPORTER2
121		G1/G2	Os03g0667500	LOC_Os03g46470	3	26286156	26292023	Similar to Metal transport protein.	ZIP10, IRT1	ZINC TRANSPORTER 10, IRON-REGULATED TRANSPORTER 1	zinc transporter 10, Zrt-Irt-like protein 10, IRON-REGULATED TRANSPORTER1	Fe, Mn, Co, Cd, Zn
122		G2	Os03g0689300	LOC_Os03g48310	3	27510164	27517321	Plasma membrane H+ ATPase (EC 3.6.3.6) (H-ATPase).	AHA1	H+-ATPASE 1	plasma membrane H+-ATPase 1, PM H+-ATPase 1, plasma membrane H+ P-Type ATPase 1	Na
123		G2	Os03g0743900	LOC_Os03g53230	3	30532043	30535512	Similar to ATP sulfurylase.			ATP sulfurylase, bi-functional 3'-phosphoadenosine 5'-phosphosulfate synthethase	S
124		G1/G2	Os03g0751100	LOC_Os03g54000	3	30959598	30963774	Iron-deficiency-regulated oligopeptide transporter, Iron homeostasis			Oligopeptide Transporter, Oligopeptide Transporter 7	Fe, Cd
125		G2	Os03g0758300	LOC_Os03g55100	3	31344934	31350836	Similar to Cyclic nucleotide-gated ion channel 2 (AtCNGC2) (Cyclic nucleotide-and calmodulin-regulated ion channel 2) (DEFENSE NO DEATH 1).	CNGC7	CYCLIC NUCLEOTIDE GATED CHANNEL 7	Cyclic nucleotide gated channel 7, Cyclic nucleotide-gated ion channel 14	Ca, Mg
126		G1	Os03g0828600	LOC_Os03g61290	3	34802922	34807906	Similar to ATCHX19 (CATION/H+ EXCHANGER 19); monovalent cation:proton antiporter/ sodium:hydrogen antiporter.	CHX13	CATION/H+ EXCHANGER 13	cation/H+ exchanger 13
127		G1	Os03g0861300	LOC_Os03g64330	3	36360645	36361743	Similar to Aquaporin.	PIP2;8	PLASMA MEMBRANE INTRINSIC PROTEIN 2;8	Probable aquaporin PIP2.8, Probable aquaporin PIP2-8, Plasma membrane intrinsic protein 2-8
128		G3	Os04g0117500	LOC_Os04g02720	4	1042687	1044943	Potassium channel, voltage-dependent, EAG/ELK/ERG domain containing protein.				B
129		G1	Os04g0185600	LOC_Os04g10690	4	5811323	5813082	General substrate transporter domain containing protein.	PT5	PHOSPHATE TRANSPORTER 5	Probable inorganic phosphate transporter 1-5
130		G1	Os04g0186400	LOC_Os04g10750	4	5846306	5849390	Pi transporter, Pi homeostasis, Embryo development, Seed germination (Os04t0186400-01);Similar to Phosphate transporter 6. (Os04t0186400-02)	PT4	PHOSPHATE TRANSPORTER 4	Probable inorganic phosphate transporter 1-4
131		G1	Os04g0186800	LOC_Os04g10800	4	5865176	5868178	Similar to OSIGBa0113D21.1 protein.	PT13	PHOSPHATE TRANSPORTER 13	Putative inorganic phosphate transporter 1-13, PHOSPHATE TRANSPORTER1;13
132		G1	Os04g0233400	LOC_Os04g16450	4	8948206	8950028	Similar to Arabidopsis thaliana (Fragment).	PIP2;6	PLASMA MEMBRANE INTRINSIC PROTEIN 2;6	Probable aquaporin PIP2-6, Plasma membrane intrinsic protein 2-6
133		G1	Os04g0249600	LOC_Os04g17660	4	9671244	9674147	Arsenate reductase, Sulfurtransferase/rhodanese-like protein, Regulation of arsenic accumulation	STR6	SULFURTRANSFERASE 6	Sulfurtransferase 6, rhodanese-related sulfurtransferase, rhodanese-like domain-containing protein, High As Content 1;2
134		G1	Os04g0381100	LOC_Os04g31210	4	18675970	18681077	Similar to OSIGBa0092E09.1 protein. (Os04t0381100-01);Bile acid:sodium symporter family protein. (Os04t0381100-02)
135		G1	Os04g0390500	LOC_Os04g32050	4	19220804	19225379	Mn-nicotianamine transporter, Detoxification of excess manganese	YSL6	YELLOW STRIP-LIKE GENE 6	rice YSL (yellow stripe-like) gene 6, Probable metal-nicotianamine transporter YSL6, Protein YELLOW STRIPE LIKE 6, yellow stripe 1-like transporter 6
136		G2	Os04g0401700	LOC_Os04g32920	4	19886676	19892492	Potassium transporter, Potassium mediated growth, Salt tolerance	LCS	LOW CS ACCUMULATION	High-affinity Potassium(K+) Transporter 1, Potassium transporter 1, low Cs accumulation	Cs	Shoots, seeds
137		G1	Os04g0444800	LOC_Os04g36720	4	22182599	22186943	Ferric reductase-like transmembrane component family protein.			ferric reductase oxidase 7
138		G1/G2	Os04g0463400	LOC_Os04g38940	4	23134255	23137290	Vacuolar membrane transporter, Fe and Zn translocation between flag leaves and seeds			vacuolar iron influxer VIT1;2, Vacuolar Iron Transporter 1	Fe, Zn	Shoots,seeds
139		G3	Os04g0469300	LOC_Os04g39380	4	23435707	23436503	Similar to ATFP4.				Fe
140		G1	Os04g0477300	LOC_Os04g40140	4	23885498	23887923	Similar to OSIGBa0116M22.6 protein.	BET1	BORON EXCESS TOLERANT 1	BORON EXCESS TOLERANT1, NAC domain-containing protein 081, NAC domain-containing protein 81
141		G1	Os04g0521100	LOC_Os04g44060	4	26099273	26101782	Major intrinsic protein family protein.	PIP2;3	PLASMA MEMBRANE INTRINSIC PROTEIN 2;3	Probable aquaporin PIP2-3, Plasma membrane intrinsic protein 2-3, aquaporin 2;3
142		G1	Os04g0527900	LOC_Os04g44570	4	26380265	26381607	Similar to Tonoplast membrane integral protein ZmTIP3-2.	TIP3;2	TONOPLAST INTRINSIC PROTEIN 3;2	Probable aquaporin TIP3-2, Tonoplast intrinsic protein 3-2, endosperm-specific gene 70
143		G2	Os04g0542200	LOC_Os04g45860	4	27154339	27158799	Similar to H0501D11.7 protein.	YSL9	YELLOW STRIP-LIKE GENE 9	rice YSL (yellow stripe-like) gene 9, Probable metal-nicotianamine transporter YSL9, Protein YELLOW STRIPE LIKE 9, yellow stripe 1-like transporter 9	Fe	Shoots,seeds
144		G1/G2	Os04g0542800	LOC_Os04g45900	4	27183872	27187869	Transporter of the Copper-Nicotianamine Complex, Fe(III)-deoxymugineic acid transporter, Copper distribution, Allocation of iron	YSL16	YELLOW STRIP-LIKE GENE 16	rice YSL (yellow stripe-like) gene 16, Probable metal-nicotianamine transporter YSL16, Protein YELLOW STRIPE LIKE 16, yellow stripe 1-like transporter 16, Yellow stripe-like16, Yellow Stripe1-Like 16	Cu	Roots,shoots,seeds
145		G1	Os04g0550800	LOC_Os04g46490	4	27575661	27576996	Major intrinsic protein family protein.	TIP5;1	TONOPLAST INTRINSIC PROTEIN 5;1	Probable aquaporin TIP5-1, Tonoplast intrinsic protein 5-1
146		G1	Os04g0550900	LOC_Os04g46530	4	27592239	27596150	aquaporin TIP2-3.
147		G1/G2/G3	Os04g0556000	LOC_Os04g46940	4	27829775	27835535	Heavy metal P-type ATPase, Xylem loading of copper	HMA5	HEAVY METAL ATPASE 5	heavy metal ATPase 8, heavy metal ATPase 5, heavy metal P-Type ATPase 5	Cu, Pb	Roots,shoots
148		G1	Os04g0559700	LOC_Os04g47220	4	28046537	28048542	Aquaporin, Plasma membrane intrinsic protein, CO<sub>2</sub> diffusion-associated photosynthesis, Phloem sucrose transport	PIP1;2	PLASMA MEMBRANE INTRINSIC PROTEIN 1;2	Probable aquaporin PIP1-2, Plasma membrane intrinsic protein 1-2
149		G3	Os04g0567200	LOC_Os04g47930	4	27829775	27835535	Uncharacterised protein family UPF0005 domain containing protein.	ALMT8	ALUMINUM-ACTIVATED MALATE TRANSPORTER 8	Aluminum-activated malate transporter 8	Pb
150		G1/G2	Os04g0578600	LOC_Os04g48930	4	29178862	29181665	Similar to H0404F02.15 protein.	FRO2	FERRIC REDUCTASE 2	ferric reductase oxidase 2, ferric reductase oxidase 1	Fe
151		G1	Os04g0590100	LOC_Os04g50020	4	29827863	29828919	Heavy metal-associated domain, HMA domain containing protein.
152		G1/G2	Os04g0607500	LOC_Os04g51820	4	30724244	30727084	Ion transporter , Na+ transport	HKT4	HIGH-AFFINITY K+ TRANSPORTER 4	High-affinity K+ Transporter 4, Root Na+ Content 4	Na
153		G1	Os04g0607600	LOC_Os04g51830	4	30734183	30739334	High-affinity K+ transporter (HKT) family protein, Na+ exclusion from leaf blade upon salt stress	HKT7	HIGH-AFFINITY K+ TRANSPORTER 7	Oryza sativa High-affinity K+ Transporter 7, Probable cation transporter HKT7
154		G1/G2	Os04g0613000	LOC_Os04g52310	4	31078200	31080558	Zinc transporter, Preferential distribution of Zn to developing tissues	ZIP3	ZINC TRANSPORTER 3	zinc transporter 3, Zrt-Irt-like protein 3, Zinc-regulated transporter 3, zinc transporter OsZIP3	Zn	Shoots
155		G1/G2	Os04g0620000	LOC_Os04g52900	4	31502940	31514308	C-type ATP-binding cassette (ABC) transporter, Arsenic (As) detoxification, Reduction of As in grains	MRP1	MULTIDRUG RESISTANCE-ASSOCIATED PROTEIN 1	ABC transporter superfamily ABCC subgroup member 1, multidrug resistance-associated protein 1, C-type ATP-binding cassette transporter 1, C-type ABC transporter 1	As	Seeds
156		G1	Os04g0652400	LOC_Os04g55800	4	33215033	33220654	Ortholog of the sulfate transporter family group 3 , Grain metabolism	LPA	LOW PHYTIC ACID	sulphate transporter 3;3, low phytic acid
157		G1	Os04g0653200	LOC_Os04g55940	4	33315199	33319375	Similar to Low affinity calcium transporter CAX2 (Fragment).	CAX3	Ca(2+)/H(+) EXCHANGER 3	Vacuolar cation/proton exchanger 3, Ca(2+)/H(+) exchanger 3, cation/H+ exchanger 3, Na+/Ca2+ Exchanger 9, Sodium/calcium exchanger 9
158		G1	Os04g0659300	LOC_Os04g56430	4	33641292	33642362	Receptor-like protein, Root development, Salt stress response, Regulation of iron acquisition	RMC	ROOT MEANDER CURLING	root meander curling, receptor-like protein RMC, domain of unknown function 26
159		G2	Os04g0681400	LOC_Os04g58470	4	34780497	34785126	Protein of unknown function DUF580 family protein.				Na, Fe, Zn, Mn, Mo
160		G2	Os04g0681600	LOC_Os04g58504	4	34791847	34800755	Protein of unknown function DUF580 family protein.				Na, Fe, Zn, Mn, Mo
161		G1	Os04g0687100	LOC_Os04g59040	4	35120685	35124131	Similar to Soluble inorganic pyrophosphatase (EC 3.6.1.1) (Pyrophosphate phospho- hydrolase) (PPase).			Inorganic pyrophosphatase
162		G2	Os05g0128400	LOC_Os05g03780	5	1675488	1679056	Cation diffusion facilitator (CDF) family protein, Bivalent cation transporter, Translocation of Zn, Cd and other heavy metals, Ion homeostasis			metal tolerance protein 1	Zn
163		G1	Os05g0156900	LOC_Os05g06480	5	3335248	3339817	Vacuolar H+-translocating pyrophosphatase, Regulation of grain chalkiness			Pyrophosphate-energized vacuolar membrane proton pump
164		G1	Os05g0164800	LOC_Os05g07210	5	3807974	3810806	Transition metal ion transporter, Ion transport	ZIP6	ZINC TRANSPORTER 6	zinc transporter 6, Zrt-Irt-like protein 6, Zinc-regulated transporter 6
165		G1	Os05g0176800	LOC_Os05g08430	5	4600979	4607413	Boron efflux transporter, Pollen germination and/or tube elongation	BOR4	EFFLUX BORON TRANSPORTER 4	Boron transporter 4
166		G1	Os05g0178300	LOC_Os05g08554	5	4665264	4667919	Similar to Cadmium tolerant 1.	CDT5	CADMIUM TOLERANT 5	sativa DcCDT1 homologue 5, cadmium tolerance 5
167		G1	Os05g0197300	LOC_Os05g10840	5	5996577	6000540	IQ calmodulin-binding region domain containing protein.
168		G1	Os05g0198400	LOC_Os05g10940	5	6090801	6094142	Plasma membrane Zn transporter of the Zn-regulated, iron-regulated transporter-like protein (ZIP) family	ZIP7	ZINC TRANSPORTER 7	zinc transporter 7, Zrt-Irt-like protein 7, Zinc-regulated transporter 7
169		G1	Os05g0205000	LOC_Os05g11560	5	6539817	6544643	Similar to NOD26-like membrane integral protein ZmNIP1-1.	NIP1;3	NOD26 LIKE INTRINSIC PROTEIN 1;3	Aquaporin NIP1-3, NOD26-like intrinsic protein 1-3
170		G1	Os05g0231700	LOC_Os05g14240	5	8000688	8002994	Similar to Tonoplast intrinsic protein.	TIP4;1	TONOPLAST INTRINSIC PROTEIN 4;1	Probable aquaporin TIP4-1, Tonoplast intrinsic protein 4-1
171		G1	Os05g0316100	LOC_Os05g25194	5	14597766	14606210	Zinc/iron permease family protein.
172		G1	Os05g0382200	LOC_Os05g31730	5	18475523	18479480	Similar to Cation/H+ exchanger (Fragment).	CHX11	CATION/H+ EXCHANGER 11	Sodium transporter, cation/H+ exchanger 11
173		G2	Os05g0408200	LOC_Os05g33810	5	19923167	19932462	Transcription factor, Transcriptional regulation of miR528, Antiviral response, Defense to rice stripe virus (RSV)	SPL9	RICE SQUAMOSA PROMOTER-BINDING-LIKE 9	Squamosa promoter-binding-like protein 9	Cu
174		G2	Os05g0415200	LOC_Os05g34290	5	20302077	20304710	Phytochelatin synthase, Heavy metal (cadmium) resistance	PCS1	PHYTOCHELATIN SYNTHASE 1	Phytochelatin Synthase 1	As	Seeds
175		G1	Os05g0426200	LOC_Os05g35170	5	20880322	20884443	No apical meristem (NAM) protein domain containing protein.	NAC36	NAC DOMAIN-CONTAINING PROTEIN 36	IDE-binding factor 2, NAC domain-containing protein 36, NAC domain-containing protein 38, iron deficiency-responsive cis-acting element binding factor 2
176		G2	Os05g0429000	LOC_Os05g35440	5	21050901	21054702	Similar to Hydroxymethyltransferase.			serine hydroxymethyltransferase 5	S, Se
177		G1	Os05g0438500	LOC_Os05g36260	5	21491660	21493705	Similar to Soluble inorganic pyrophosphatase (EC 3.6.1.1) (Pyrophosphate phospho- hydrolase) (PPase).
178		G1	Os05g0467300	LOC_Os05g39110	5	22932647	22935837	SelT/selW/selH selenoprotein family protein.
179		G1	Os05g0472400	LOC_Os05g39540	5	23204531	23213279	Similar to Zinc transporter 9.			zinc transporter 9, Zn transporter 9
180		G1/G2	Os05g0472700	LOC_Os05g39560	5	23216413	23219283	Similar to Metal transport protein.	ZIP5	ZINC TRANSPORTER 5	zinc transporter 5, Zrt-Irt-like protein 5, Zinc-regulated transporter 5, zinc transporter 8, Zrt-Irt-like protein 8, zinc transporter 9, Zrt-Irt-like protein 9, Zinc-regulated transporter 9	Zn	Leaf
181		G3	Os05g0485800	LOC_Os05g40740	5	23883406	23886135	Similar to pollen-specific protein NTP303.				Co
182		G3	Os05g0489700	LOC_Os05g41070	5	24062649	24066043	bZIP transcription factor, Modulation of the floral transition, Floral repressor	BZIP42	b-ZIP TRANSCRIPTION FACTOR 42	b-ZIP transcription factor 42, Hd3a BINDING REPRESSOR FACTOR1, Hd3a BINDING REPRESSOR FACTOR 1	Zn
183		G1	Os05g0497600	LOC_Os05g41795	5	24473136	24478871	Arsenic-induced RING E3 ligase, Abiotic stress response			arsenic-induced RING E3 ligase 1, ARSENIC-INDUCED RING E3 LIGASE 1, As-Induced RING E3 ligase 1
184		G2	Os05g0551000	LOC_Os05g47780	5	27377537	27382230	Iron-binding haemerythrin RING ubiquitin ligase, Iron-binding sensor, Regulation of iron acquisition			RING finger protein OsRFPH2-24, RING-H2 protein 24, Haemerythrin motif-containing Really Interesting New Gene (RING)-and Zinc-finger protein 2, Haemerythrin motif-containing RING- and Zinc-finger protein 2	Fe	Shoots, seeds
185		G1	Os05g0594200	LOC_Os05g51610	5	29588646	29593841	Similar to Cation/proton exchanger 1a.	CAX1B	Ca(2+)/H(+) EXCHANGER 1B	Vacuolar cation/proton exchanger 1b, Ca(2+)/H(+) exchanger 1b, cation/H+ exchanger 1b, Na+/Ca2+ Exchanger 10, Sodium/calcium exchanger 10
186		G2	Os06g0102300	LOC_Os06g01260	6	167364	174331	Phytochelatin synthase 2, Cadmium (Cd) and arsenic (As) tolerance			Phytochelatin Synthase, phytochelatin synthase 2	As, Cd	Seeds
187		G1	Os06g0143100	LOC_Os06g05120	6	2261675	2263976	Similar to Cadmium tolerant 1.	CDT2	CADMIUM TOLERANT 2	sativa DcCDT1 homologue 2, cadmium tolerance 2
188		G1/G2	Os06g0143700	LOC_Os06g05160	6	2292595	2298805	Similar to Sulfate transporter 2.	SULTR3;4	SULPHATE TRANSPORTER 3;4	sulphate transporter 3;4, SULTR-like phosphorus distribution transporter	P	Seed
189		G3	Os06g0151900	LOC_Os06g05860	6	2678974	2683781	Phosphofructokinase family protein.			6-phosphofructokinase plastid isozyme, PFK plastid isozyme, phosphofructokinase 6	N
190		G3	Os06g0153200	LOC_Os06g05980	6	2743714	2749242	Similar to cDNA clone:J023129O11, full insert sequence.				N
191		G3	Os06g0158900	LOC_Os06g06440	6	3001105	3009250	Similar to Multidrug-resistance associated protein 3.	MRP15	MULTIDRUG RESISTANCE-ASSOCIATED PROTEIN 15	ABC transporter superfamily ABCC subgroup member 15, multidrug resistance-associated protein 15	Mg
192		G1	Os06g0178900	LOC_Os06g08080	6	3919501	3924409	Vacuolar H+-pyrophosphatase (EC 3.6.1.1) (Ovp2).			vacuolar H+-pyrophosphatase 2, V-PPase 2, class II V-PPase
193		G1	Os06g0228200	LOC_Os06g12310	6	6648387	6653005	Aquaporin NIP III subfamily protein, Aquaporin, Silicon influx transporter, Water transport	LSI6	LOW SILICON RICE 6	Low silicon rice 6, Aquaporin NIP2-2, NOD26-like intrinsic protein 2-2
194		G1	Os06g0229066	LOC_Os06g12370	6	6701247	6704416	Similar to ATP-dependent zinc metalloprotease FTSH 6, chloroplastic.
195		G1	Os06g0318500	LOC_Os06g21360	6	12333262	12337541	Similar to Sodium/hydrogen exchanger.	NHX4	NA+/H+ ANTIPORTER 4	Na+/H+ antiporter 4, NHX-type antiporter 4
196		G1	Os06g0324800	LOC_Os06g21920	6	12680638	12681851	Phosphate transporter, Phosphate uptake	PT9	PHOSPHATE TRANSPORTER 9	Probable inorganic phosphate transporter 1-9
197		G1	Os06g0325200	LOC_Os06g21950	6	12691975	12694849	Phosphate transporter, Phosphate uptake	PT10	PHOSPHATE TRANSPORTER 10	Probable inorganic phosphate transporter 1-10
198		G1	Os06g0336200	LOC_Os06g22960	6	13407319	13408859	Delta-tonoplast intrinsic protein.	TIP2;2	TONOPLAST INTRINSIC PROTEIN 2;2	tonoplast intrinsic protein 2;2, Probable aquaporin TIP2-2, Tonoplast intrinsic protein 2-2
199		G3	Os06g0503100	LOC_Os06g30730	6	17822284	17824815	ABC-2 type transporter domain containing protein.	ABCG14	ABC TRANSPORTER G FAMILY MEMBER 14	ABC transporter superfamily ABCG subgroup member 14	N, Cr
200		G3	Os06g0506200	LOC_Os06g30950	6	18002577	18009405	Protein of unknown function DUF250 domain containing protein.				Cr
201		G2	Os06g0527100	LOC_Os06g33570	6	19544567	19553014	Similar to Cyclic nucleotide-gated channel A (Fragment).	CNGC12	CYCLIC NUCLEOTIDE GATED CHANNEL 12	Cyclic nucleotide gated channel 12, Cyclic nucleotide-gated ion channel 2	Pb
202		G1	Os06g0552700	LOC_Os06g35930	6	20960706	20961819	Arbuscular mycorrhizal specific marker 25.	AM25	ARBUSCULAR MYCORRHIZAL SPECIFIC MARKER 25	Aquaporin NIP1-4, NOD26-like intrinsic protein 1-4
203		G2	Os06g0560000	LOC_Os06g36450	6	21396824	21399402	Ferroportin1 family protein.			Ferroportin1, OsFerroportin, Ferroportin	Co
204		G1	Os06g0566300	LOC_Os06g37010	6	21824535	21826735	Similar to zinc transporter 4.			zinc transporter 10, Zn transporter 10
205		G1	Os06g0579200	LOC_Os06g38120	6	22566775	22571982	Low-affinity cation transporter, Regulation of cadmium transport to the grains	LCT1	LOW-AFFINITY CATION TRANSPORTER 1	Low-affinity cation transporter 1
206		G3	Os06g0601500	LOC_Os06g39960	6	23773207	23776880	bZIP transcription factor, HY5 transcription factor ortholog, Control of plant height, Regulation of panicle development and seed set	BZIP48	b-ZIP TRANSCRIPTION FACTOR 48	b-ZIP transcription factor 48, ELONGATED HYPOCOTYL 5	Zn
207		G2	Os06g0606000	LOC_Os06g40370	6	24038926	24044791	Serine/threonine-protein kinase required for the salt overly sensitive (SOS) pathway, Calcineurin B-like (CBL) protein-interacting protein kinase, Control of intracellular Na<sup>+</sup> and K<sup>+</sup> homeostasis, Salt tolerance, Mutation in OsSOS2 reduces radiocesium in rice grain	CIPK24	CALCINEURIN B-LIKE PROTEIN-INTERACTING PROTEIN KINASE 24	CBL-interacting protein kinase 24, salt overly sensitive 2, low-cesium rice mutant 1	Na
208		G1	Os06g0644200	LOC_Os06g43660	6	26272897	26278666	Similar to Pyrophosphate-energized vacuolar membrane proton pump (EC 3.6.1.1) (Pyrophosphate-energized inorganic pyrophosphatase) (H+-PPase) (Vacuolar H+-pyrophosphatase).			vacuolar H+-pyrophosphatase 1, V-PPase 1, class I V-PPase, vacuolar H-translocating inorganic pyrophosphatase 1
209		G1	Os06g0665800	LOC_Os06g45500	6	27517100	27523604	P-type heavy-metal ATPase, Metal efflux transport	HMA9	HEAVY METAL ATPASE 9	Oryza sativa heavy metal ATPase 9, HEAVY METAL ATPASE 9, heavy metal P-Type ATPase 9
210		G1	Os06g0670000	LOC_Os06g45860	6	27749131	27756342	Similar to Molybdenum cofactor sulfurase.
211		G2	Os06g0676000	LOC_Os06g46310	6	28059354	28065169	Integral membrane protein, Metal ion transport	NRAMP3	BACTERIOCIDE EFFECT 3	homologues of mammalian Nramp3 gene, Integral membrane protein OsNramp3	Mn
212		G1	Os06g0690700	LOC_Os06g47550	6	28789015	28797545	Similar to Potential cadmium/zinc-transporting ATPase HMA1 (EC 3.6.3.3) (EC 3.6.3.5).	HMA1	HEAVY METAL ATPASE 1	heavy metal ATPase 1, heavy metal P-Type ATPase 1
213		G1	Os06g0695800	LOC_Os06g48060	6	29072350	29076031	Bacterial-type ATP binding cassette (ABC) transporter, Al tolerance	STAR1	SENSITIVE TO ALUMINIUM RHIZOTOXICITY 1	SENSITIVE TO AL RHIZOTOXICITY1, Efflux transporter of nicotianamine 2, ABC transporter superfamily ABCI subgroup member 12
214*	HMA2	G1/G2	Os06g0700700	LOC_Os06g48720	6	29477949	29480905	P-Type heavy metal ATPase, Delivery of Zinc to developing tissues	HMA2	HEAVY METAL ATPASE 2	heavy metal ATPase 2, heavy metal transporter 2, heavy metal P-Type ATPase 2, heavy metal P1B-ATPase 2	Zn	Shoots,Roots
215		G1	Os06g0701600	LOC_Os06g48800	6	29534805	29536553	Monovalent cation transporter, Na+ and K+ transport	HKT9	HIGH-AFFINITY K+ TRANSPORTER 9
216		G1	Os06g0701700	LOC_Os06g48810	6	29538934	29541219	Ion transporter , Na+/K+ symport	HKT1	HIGH-AFFINITY K+ TRANSPORTER 1	High-affinity K+ Transporter 1
217		G2	Os06g0716800	LOC_Os06g50310	6	30452438	30456222	Basic leucine zipper domain containing protein.	BZIP53	b-ZIP TRANSCRIPTION FACTOR 53	b-ZIP transcription factor 53, AvrPiz-t Interacting Protein 5	Zn
218		G2	Os06g0724100	LOC_Os06g50840	6	30762488	30768201	Zinc finger, RING/FYVE/PHD-type domain containing protein.				Fe, Zn, Co, Mn
219		G2	Os07g0108800	LOC_Os07g01810	7	467286	468754	Two-pore K+ channel family protein, K+ homeostasis, Osmotic and drought tolerance	TPKB	TWO-PORE K+ CHANNEL B	two-pore K+ channel b	K	Leaf,root
220*	ZIP8	G1	Os07g0232800	LOC_Os07g12890	7	7394515	7397715	Similar to Zinc transporter protein ZIP1.	ZIP8	ZINC TRANSPORTER 8	zinc transporter 8, Zrt-Irt-like protein 8, Zinc-regulated transporter, Iron-regulated transporter-like protein 8
221*	HMA3	G1/G2	Os07g0232900	LOC_Os07g12900	7	7405745	7409553	Heavy metal-transporting P1B-ATPase, Root-to-shoot cadmium (Cd) translocation	HMA3	HEAVY METAL ATPASE 3	heavy metal ATPase 3, heavy metal transporter 3, heavy metal P-Type ATPase 3, heavy metal P1B-ATPase 3	Cd	Shoots,seeds
222*	NRAMP5	G1/G2/G3	Os07g0257200	LOC_Os07g15370	7	8871436	8878905	Manganese and Cadmium transporter, Mn and Cd uptake	NRAMP5	NATURAL RESISTANCE-ASSOCIATED MACROPHAGE PROTEIN 5	BACTERIOCIDE EFFECT 5	Fe, Mn, Cd, Mn, Cu	Leaf
223*	NRAMP1	G1/G2/G3	Os07g0258400	LOC_Os07g15460	7	8966023	8970882	Integral membrane protein, Metal ion transport	NRAMP1	BACTERIOCIDE EFFECT 1	homologues of mammalian Nramp1 gene	Fe.Mn, Cu
224	SULTR3;5	G1	Os07g0286950	LOC_Os07g18700	7	11050937	11054339	Similar to SULTR3;5 (SULFATE TRANSPORTER 3;5); sulfate transmembrane transporter.
225*	PIP2;4	G1	Os07g0448100	LOC_Os07g26630	7	15358960	15360495	Similar to Plasma membrane integral protein ZmPIP2-6.	PIP2;4	PLASMA MEMBRANE INTRINSIC PROTEIN 2;4	Aquaporin PIP2.4, Aquaporin PIP2-4, Plasma membrane intrinsic protein 2-4
226*	PIP2;9	G1	Os07g0448200	LOC_Os07g26640	7	15369135	15370167	Similar to cDNA clone:J023132K03, full insert sequence.	PIP2;9	PLASMA MEMBRANE INTRINSIC PROTEIN 2;9	Probable aquaporin PIP2.9, Probable aquaporin PIP2-9, Plasma membrane intrinsic protein 2-9
227*	PIP2;5	G1	Os07g0448400	LOC_Os07g26660	7	15376916	15378292	Similar to Aquaporin PIP2-5.	PIP2;5	PLASMA MEMBRANE INTRINSIC PROTEIN 2;5	Aquaporin PIP2-5, Plasma membrane intrinsic protein 2-5
228*	PIP2A	G1	Os07g0448800	LOC_Os07g26690	7	15406442	15409801	Aquaporin, Plasma membrane intrinsic protein, Regulation of water transport and plant growth	PIP2A	PLASMA MEMBRANE INTRINSIC PROTEIN 2A	Probable aquaporin PIP2-1, Plasma membrane intrinsic protein 2-1, Plasma membrane intrinsic protein 2a
229		G2	Os07g0509800	LOC_Os07g32570	7	19409953	19413299	Similar to adenosine 5'-phosphosulfate reductase 2.			adenosine 5'-phosphosulfate reductase-like protein 1	S, Se
230		G3	Os07g0566200	LOC_Os07g37890	7	22725801	22731321	Similar to catalytic/ protein phosphatase type 2C.			protein phosphatase 2C64, protein phosphatase 2C 64, protein phosphatase 97	P
231		G3	Os07g0568100	LOC_Os07g38070	7	22826907	22831523	LRR protein kinase, Common symbiosis signaling (SYM) pathway	SYMRK	SYMBIOSIS LEU-RICH REPEAT RECEPTOR KINASE	Symbiosis receptor kinase	P
232		G2	Os07g0573300	LOC_Os07g38580	7	23169754	23173692	FYVE finger-containing phosphoinositide kinase (EC 2.7.1.68) (1- phosphatidylinositol-4-phosphate 5-kinase) (PIP5K) (PtdIns(4)P-5- kinase) (PIKfyve) (p235). Splice isoform p235S.			FYVE finger-containing phosphoinositide kinase	Fe, Zn, Co, Mn
233		G2	Os07g0628500	LOC_Os07g43530	7	26039678	26042226	Basic helix-loop-helix dimerisation region bHLH domain containing protein.			basic Helix-Loop-Helix protein 1, basic helix-loop-helix protein 062	Fe, Zn, Mn, Co
234		G1	Os07g0666900	LOC_Os07g47100	7	28164424	28168326	Vacuolar Na+/H+ antiporter, Salt tolerance	NHX1	NA+/H+ ANTIPORTER	Na+/H+ antiporter, NHX-type antiporter 1
235		G3	Os07g0687000	LOC_Os07g48760	7	29190282	29194556	Serine/threonine protein kinase, Abiotic stresses	CIPK03	CALCINEURIN B-LIKE PROTEIN-INTERACTING PROTEIN KINASE 3	CBL-interacting protein kinase 3	Cr
236		G1/G2/G3	Os07g0689600	LOC_Os07g48980*	7	29323094	29324723	Nicotianamine synthase 3 (EC 2.5.1.43) (S-adenosyl-L-methionine:S- adenosyl-L-methionine:S-adenosyl-methionine 3-amino-3- carboxypropyltransferase 3) (OsNAS3).	NAS3	NICOTIANAMINE SYNTHASE 3	rice nicotianamine synthase3, NA synthase gene 3, Nicotianamine synthase 3, S-adenosyl-L-methionine:S-adenosyl-L-methionine:S-adenosyl-methionine 3-amino-3-carboxypropyltransferase 3	Fe, Cd, Co, Mo,Cr
237		G3	Os08g0100200	LOC_Os08g01030	8	18289	24063	Similar to ZIP transporter.				Mo
238		G1	Os08g0101000	LOC_Os08g01090	8	63574	67639	ABI3/VP1 transcription factor family protein, Regulation of iron-deficiency response and tolerance	IDEF1	IDE-BINDING FACTOR 1	B3 domain-containing protein IDEF1, Protein IRON DEFICIENCY-RESPONSIVE ELEMENT FACTOR 1, Transcription factor IDEF1, LEAFY COTYLEDON 2 and FUSCA 3-LIKE 2, IDE-binding factor 1, Iron Deficiency-responsive Element-binding Factor 1, iron deficiency-responsive cis-acting element binding factor 1
239*	MOT1;1	G1/G2/G3	Os08g0101500	LOC_Os08g01120	8	86335	88510	Molybdate transporter, Uptake and translocation of molybdate	SULTR5;2	SULPHATE TRANSPORTER 5;2	sulphate transporter 5;2, MOLYBDATE TRANSPORTER1;1, MOLYBDATE TRANSPORTER 1;1	Mo
240		G3	Os08g0127100	LOC_Os08g03350	8	1561754	1567028	Amino acid transporter, transmembrane family protein.			Histidine Transporter, lysine and histidine transporter 1, lysine-histidine-like transporter 1	Mo
241		G3	Os08g0135100	LOC_Os08g04110	8	1994483	1998899	Similar to Phosphate/phosphoenolpyruvate translocator protein-like.				Mo
242		G2	Os08g0138500	LOC_Os08g04390	8	2148783	2151531	bHLH transcription factor, Regulation of iron homeostasis			basic helix-loop-helix protein 060, POSITIVE REGULATOR OF IRON HOMEOSTASIS1, POSITIVE REGULATOR OF IRON HOMEOSTASIS 1	Fe	Shoots, roots
243		G1	Os08g0151900	LOC_Os08g05580	8	2983741	2986762	Similar to Aquaporin NIP3-3.	NIP3;4	NOD26 LIKE INTRINSIC PROTEIN 3;4	Aquaporin NIP3-4, NOD26-like intrinsic protein 3-4
244		G1	Os08g0152000	LOC_Os08g05590	8	2989266	2991016	Nodulin 26-like intrinsic membrane protein, Arsenite (As(III)) uptake by lateral roots	NIP3;2	NOD26 LIKE INTRINSIC PROTEIN 3;2	Aquaporin NIP3-2, NOD26-like intrinsic protein 3-2
245		G1	Os08g0152100	LOC_Os08g05600	8	2997031	2998457	A member of the Nodulin26-like Intrinsic Protein (NIP) family, Arsenite transporter	NIP3;3	NOD26 LIKE INTRINSIC PROTEIN 3;3	Aquaporin NIP3-3, NOD26-like intrinsic protein 3-3
246		G3	Os08g0154250	LOC_Os08g05820	8	3120325	3125522	Similar to monocopper oxidase.				Cu
247		G3	Os08g0155400	LOC_Os08g05910	8	3182309	3190451	A member of the nitrate transporter 1/peptide transporter family, Regulation of N utilization and flowering			nitrate transporter 1.1A	Cu
248		G3	Os08g0156600	LOC_Os08g06010	8	3281097	3284500	Major facilitator superfamily protein.				Cu
249		G3	Os08g0178200	LOC_Os08g08070	8	4581432	4583491	Similar to Monosaccharide transporter 3.	MST5	MONOSACCHARIDE TRANSPORTER 5	monosaccharide transporter 5	Cd
250		G2	Os08g0205400	LOC_Os08g10480	8	6160016	6161146	Cu chaperone, Root-to-shoot Cu translocation, Distribution of Cu from old leaves to developing tissues and seeds	ATX1	ANTIOXIDANT PROTEIN 1	Antioxidant Protein1	Cu	Shoots, Roots, Seeds
251		G1	Os08g0205500	LOC_Os08g10490	8	6161997	6163201	Heavy metal-associated domain, HMA domain containing protein.
252		G1	Os08g0207500	LOC_Os08g10630	8	6267823	6270905	Similar to Zinc transporter ZIP1 (Fragment).	ZIP4	ZINC TRANSPORTER 4	zinc transporter 4, Zrt-Irt-like protein 4, Zinc-regulated transporter 4
253		G2	Os08g0248700	LOC_Os08g15020	8	9069082	9070673	Similar to Blind.				Li, B, Na, Mg, K, Ca, Mn, Fe, Co, Ni, Cu, Zn, Rb, Sr, Mo, Cd
254		G2	Os08g0323700	LOC_Os08g23440	8	14186144	14195420	Cation-chloride cotransporter, Regulation of ion (Cl-, K+ and Na+) homeostasis, Cell elongation, Osmoregulation			cation-Cl- cotransporter 1, cation-chloride cotransporter 1, cation-chloride co-transporter	Ca, K, Na, S
255		G1	Os08g0406400	LOC_Os08g31410	8	19427455	19432708	Similar to Sulfate transporter (Fragment).	SULTR1;3	SULPHATE TRANSPORTER 1;3	sulphate transporter 1;3
256		G1	Os08g0465300	LOC_Os08g36250	8	22849376	22851227	Similar to Sodium/hydrogen exchanger family protein.
257		G1	Os08g0467400	LOC_Os08g36420	8	22987094	22995162	Zinc/iron permease family protein.
258		G1	Os08g0468100	LOC_Os08g36480	8	23033230	23038596	Similar to Nitrate reductase.			nitrate reductase apoenzyme 1, nitrate reductase 1, Nitrate reductase [NADH]1
259		G1	Os08g0468700	LOC_Os08g36500	8	23051421	23055575	Similar to Nitrate reductase [NADH] 1 (EC 1.7.1.1) (NR1).			nitrate reductase apoenzyme 2, nitrate reductase 2
260		G3	Os08g0481800	LOC_Os08g37600	8	23820220	23825133	Similar to Plastidic general dicarboxylate transporter.				As
261		G3	Os08g0486100	LOC_Os08g37950	8	24031272	24039316	Similar to Potential copper-transporting ATPase PAA1 (EC 3.6.3.4).				As
262		G1	Os08g0500000	LOC_Os08g39070	8	24681103	24684529	Subunit of the COP9 signalosome, Early response to iron deficiency	CSN6	COP9 SIGNALOSOME SUBUNIT 6	Mov34 homolog, COP9 signalosome subunit 6
263		G1	Os08g0503700	LOC_Os08g39370	8	24882925	24886350	Sodium/sulphate symporter family protein.
264		G1	Os08g0530400	LOC_Os08g41830	8	26417743	26422698	Moco containing protein (Moco containing protein(OsMCP)).			Moco containing protein
265		G3	Os08g0544400	LOC_Os08g43120	8	27268083	27277540	ABC-2 type transporter domain containing protein.	PDR1	PLEIOTROPIC DRUG RESISTANCE 1	ABC transporter superfamily ABCG subgroup member 45, pleiotropic drug resistance 1, Functioning in Cesium Over-transport 1	Ca
266		G1	Os08g0564000	LOC_Os08g45000	8	28244202	28246028	Pi transporter, Pi homeostasis	PT6	PHOSPHATE TRANSPORTER 6	Inorganic phosphate transporter 1-6
267		G3	Os09g0120800	LOC_Os09g03310	9	1612177	1615358	Similar to ATPase, calcium-transporting-related (Fragment).				Ca
268		G1	Os09g0240500	LOC_Os09g06499	9	3073884	3092870	Similar to Sulfate transporter 4.1, chloroplast precursor (AST82).	SULTR4;1	SULPHATE TRANSPORTER 4;1	sulphate transporter 4;1
269		G1	Os09g0286400	LOC_Os09g11450	9	6373268	6383438	Sodium/hydrogen exchanger subfamily protein.	NHX5	NA+/H+ ANTIPORTER 5	Na+/H+ antiporter 5, NHX-type antiporter 5
270		G3	Os09g0332300	LOC_Os09g16290	9	9945093	9953280	Similar to PDR20.	PDR21	PLEIOTROPIC DRUG RESISTANCE 21	ABC transporter superfamily ABCG subgroup member 46, pleiotropic drug resistance 21	Mn
271		G1/G2	Os09g0396900	LOC_Os09g23300*	9	13831868	13833654	Vacuolar membrane transporter, Fe and Zn translocation between flag leaves and seeds			Vacuolar Iron Transporter 2, vacuolar Fe and Mn transporter 1	Fe, Zn	Shoots,seeds
272		G1	Os09g0408550	LOC_Os09g24310	9	14445602	14454035	Heavy metal-associated domain, HMA domain containing protein.
273		G3	Os09g0469950	LOC_Os09g29430	9	17881819	17885641	Similar to plastidic general dicarboxylate transporter.				Pb
274		G1	Os09g0482620	LOC_Os09g30446	9	18543826	18549134	Similar to Sodium/hydrogen exchanger 6.
275		G1	Os09g0484900	LOC_Os09g31130	9	18715286	18718864	Sodium/sulphate symporter family protein.
276		G1	Os09g0520600	LOC_Os09g34900	9	20337183	20340505	Bile acid:sodium symporter family protein.
277		G3	Os09g0530000	LOC_Os09g36040	9	20751729	20754649	Rhodanese-like domain containing protein.	STR4	SULFURTRANSFERASE 4	Sulfurtransferase 4	B
278		G1	Os09g0541000	LOC_Os09g36930	9	21310129	21311548	Similar to Aquaporin 2.	PIP2;7	PLASMA MEMBRANE INTRINSIC PROTEIN 2;7	Probable aquaporin PIP2.7, Probable aquaporin PIP2-7, Plasma membrane intrinsic protein 2-7
279		G3	Os09g0545000	LOC_Os09g37300	9	21544348	21547225	Cation/H+ exchanger domain containing protein.	CHX3	CATION/H+ EXCHANGER 3	cation/H+ exchanger 3	As
280		G3	Os09g0548300	LOC_Os09g37610	9	21681127	21687585	Similar to predicted protein.				As
281		G1	Os09g0556400	LOC_Os09g38410	9	22107352	22111699	Similar to PHT4;5; inorganic phosphate transmembrane transporter.
282		G1	Os09g0560700	LOC_Os09g38772	9	22278292	22281049	Molybdenum cofactor sulfurase, C-terminal domain containing protein.
283		G1	Os09g0560800	LOC_Os09g38777	9	22281489	22284212	Molybdenum cofactor sulfurase, C-terminal domain containing protein.
284		G1	Os10g0112100	LOC_Os10g02300	10	824792	826309	Member of the PLAC8 domain-containing protein family, Maintenance of metal ion homeostasis and grain weight, Negative regulation of plant height			FW2.2-like 5, fruit-weight 2.2-like 5, Plant cadmium resistance 1
285		G3	Os10g0112500	LOC_Os10g02340	10	836753	838994	Similar to POT family protein, expressed.				Fe
286		G1	Os10g0420400	LOC_Os10g28440	10	14798144	14800352	Similar to Sulfate transporter 3.1 (AST12) (AtST1).	SULTR3;1	SULPHATE TRANSPORTER 3;1	sulphate transporter 3;1
287		G1	Os10g0436900	LOC_Os10g30070	10	15614210	15616127	Sodium/calcium exchanger membrane region domain containing protein.	CCX3	CATION/CA2+ EXCHANGER 3	cation/Ca2+ exchanger 3, Na+/Ca2+ Exchanger 11, Sodium/calcium exchanger 11
288		G1	Os10g0444500	LOC_Os10g30760	10	16021744	16024505	Similar to Selenium binding protein.
289		G1	Os10g0444600	LOC_Os10g30770	10	16027859	16029439	Pi transporter, Mediation of Pi uptake, translocation, and remobilization	PT3	PHOSPHATE TRANSPORTER 3	Probable inorganic phosphate transporter 1-3
290		G1	Os10g0444700	LOC_Os10g30790	10	16035403	16038231	Phosphate transporter, Pi homeostasis	PT8	PHOSPHATE TRANSPORTER 8	Probable inorganic phosphate transporter 1-8
291		G1	Os10g0481100	LOC_Os10g34000	10	18140785	18142443	Similar to Aquaporin (Fragment).	PIP2;10	PLASMA MEMBRANE INTRINSIC PROTEIN 2;10	Probable aquaporin PIP2.10, Probable aquaporin PIP2-10, Plasma membrane intrinsic protein 2-10
292		G1	Os10g0492600	LOC_Os10g35050	10	18701132	18702561	Similar to Tonoplast membrane integral protein ZmTIP3-1.	TIP3;1	TONOPLAST INTRINSIC PROTEIN 3;1	Probable aquaporin TIP3.1, Probable aquaporin TIP3-1, Tonoplast intrinsic protein 3-1, endosperm-specific gene 139
293		G1	Os10g0513200	LOC_Os10g36924	10	19778055	19785158	Boric acid channel, Regulation of boron distribution	NIP3;1	NOD26 LIKE INTRINSIC PROTEIN 3;1	Aquaporin NIP3-1, NOD26-like intrinsic protein 3-1, nodulin 26-like intrinsic protein 3-1
294		G1	Os10g0519600	LOC_Os10g37520	10	20091716	20094986	Protein of unknown function DUF791 family protein.
295		G1	Os10g0540900	LOC_Os10g39510	10	21105109	21109039	Inorganic pyrophosphatase domain containing protein.
296		G1	Os10g0545700	LOC_Os10g39860	10	21327674	21330652	Dual-specificity tyrosine-phosphatase CDC25, Arsenic metabolism	ACR2.1	ARSENATE REDUCTASE 1	Sulfurtransferase 20
297		G1	Os11g0107266	LOC_Os11g01580	11	334094	335287	Similar to Sodium/calcium exchanger protein.	CAX7	Ca(2+)/H(+) EXCHANGER 7	Vacuolar cation/proton exchanger 7, Ca(2+)/H(+) exchanger 7, cation/H+ exchanger 7, Na+/Ca2+ Exchanger 12, Sodium/calcium exchanger 12
298		G3	Os11g0147500	LOC_Os11g05010	11	2168333	2171238	Heavy metal transport/detoxification protein domain containing protein.				Mg
299		G1	Os11g0148000	LOC_Os11g05070	11	2217645	2220748	Sodium/calcium exchanger membrane region domain containing protein.	CAX8	Ca(2+)/H(+) EXCHANGER 8	Vacuolar cation/proton exchanger 8, Ca(2+)/H(+) exchanger 8, cation/H+ exchanger 8, Na+/Ca2+ Exchanger 13, Sodium/calcium exchanger 13
300		G3	Os11g0151500	LOC_Os11g05390	11	2413596	2417533	Major facilitator superfamily protein.	ENA1	EFFLUX TRANSPORTER OF NICOTIANAMINE 1	Efflux transporter of nicotianamine 1	Mg
301		G1	Os11g0186800	LOC_Os11g08370	11	4413240	4415870	Similar to inorganic phosphate cotransporter.	PT25	PHOSPHATE TRANSPORTER 25	phosphate transporter 25
302		G3	Os11g0594000	LOC_Os11g38160	11	22625530	22627579	Sugar/inositol transporter domain containing protein.				Cr
303		G3	Os11g0600900	LOC_Os11g38810	11	23077519	23081682	Similar to Mannose-6-phosphate isomerase (ManA).				P
304		G2	Os11g0601700	LOC_Os11g38870	11	23132264	23137598	Helix-loop-helix DNA-binding domain containing protein.			basic helix-loop-helix protein 061	Fe, Zn, Mn, Co
305		G3	Os11g0620400	LOC_Os11g40540	11	24184610	24191172	Sugar/inositol transporter domain containing protein.				K
306		G1	Os11g0648000	LOC_Os11g42790	11	25768465	25772569	Similar to Na+/H+ antiporter.	NHX2	NA+/H+ ANTIPORTER 2	Na+/H+ antiporter 2, NHX-type antiporter 2
307		G1/G3	Os11g0660000	LOC_Os11g43860*	11	26488372	26492383	Sodium/calcium exchanger membrane region domain containing protein.			Mg2+/H+ exchanger, magnesium/hydrogen exchanger, Na+/Ca2+ Exchanger 14, Sodium/calcium exchanger 14	Mn
308		G3	Os11g0704500	LOC_Os11g47809	11	28827676	28828513	Metallothionein-like protein type 1.	MTI1A	METALLOTHIONEIN I-1A	Metallothionein 1e, type 1 metallothionein e, rice genomic metallothionein-like gene, metallothionein-like gene-1, rice genomic metallothionein-like gene-1, Metallothionein-like protein 1	Mn
309		G1	Os12g0109150	LOC_Os12g01820	12	490788	493834	Similar to Sodium/hydrogen exchanger family protein.	CHX6	CATION/H+ EXCHANGER 6	cation/H+ exchanger 6
310		G1	Os12g0113900	LOC_Os12g02230	12	692719	694659	Inorganic pyrophosphatase domain containing protein.
311		G1	Os12g0170300	LOC_Os12g07270	12	3573433	3576997	Similar to Sodium Bile acid symporter family protein, expressed.
312		G1	Os12g0180100	LOC_Os12g07970	12	4044484	4047403	Major facilitator superfamily protein.	PT26	PHOSPHATE TRANSPORTER 26	phosphate transporter 26
313		G1	Os12g0204100	LOC_Os12g10280	12	5435963	5439545	Similar to Major intrinsic protein, expressed.	NIP3;5	NOD26 LIKE INTRINSIC PROTEIN 3;5	Aquaporin NIP3-5, NOD26-like intrinsic protein 3-5
314		G2	Os12g0282000	LOC_Os12g18410	12	10651961	10653450	Conserved hypothetical protein.			mitochondrial iron-regulated gene	Fe	Shoots,Roots,Seeds
315		G1	Os12g0442800	LOC_Os12g25630	12	14827312	14830607	Similar to Sulfite oxidase (EC 1.8.3.1) (Moco containig protein AtMCP) (At-SO) (AtSOX).
316		G1	Os12g0507000	LOC_Os12g32230	12	19452169	19456650	Similar to CNX2 (COFACTOR OF NITRATE REDUCTASE AND XANTHINE DEHYDROGENASE 2); catalytic.
317		G1	Os12g0566000	LOC_Os12g37840	12	23248824	23253345	Boron (B) transporter, Boron uptake and xylem loading	BOR1	EFFLUX BORON TRANSPORTER 1	Boron transporter 1
318		G1/G2	Os12g0581600	LOC_Os12g39180*	12	24119861	24123724	Similar to Integral membrane protein.	NRAMP7	NATURAL RESISTANCE-ASSOCIATED MACROPHAGE PROTEIN 7	BACTERIOCIDE EFFECT 7	Fe, Mn, Zn
319		G3	Os12g0590700	LOC_Os12g39990	12	24723790	24724587	Similar to Dof domain, zinc finger family protein.	DOF30	DNA BINDING WITH ONE FINGER 30	Dof zinc factor 30, Dof transcription factor 30	N
320		G1	Os12g0624200	LOC_Os12g42910	12	26669155	26671200	Similar to K-exchanger-like protein.	CCX4	CATION/CA2+ EXCHANGER 4	cation/Ca2+ exchanger 4, Na+/Ca2+ Exchanger 15, Sodium/calcium exchanger 15
321		G2	Os12g0638700	LOC_Os12g44150	12	27386953	27394090	Plasma membrane H+ ATPase (EC 3.6.3.6).	AHA3	H+-ATPASE 3	plasma membrane H+-ATPase 3, PM H+-ATPase 3, plasma membrane H+ P-Type ATPase 3	Na
