# Supplementary material for: Genetic architecture of root and shoot ionomes in rice (Oryza sativa L.)
Source: Theor Appl Genet. 2021 May 20;134(8):2613–37. doi: 10.1007/s00122-021-03848-5 (PMC8277617; doi:10.1007/s00122-021-03848-5)
Supplement: Supplementary file 6 — Supplementary file6 (XLSX 180 KB) [file 122_2021_3848_MOESM6_ESM.xlsx]

## Sheet: pooldata
Suppl Table S-5. Germplasm and Phenotype data
* Note: Subpopulations listed as admixed INDICA = admixed (indica + aus); admixed JAPONICA = admixed (temperate japonica + tropical japonica)
										Arsenic	Arsenic	Boron	Boron	Cadmium	Cadmium	Calcium	Calcium	Chromium	Chromium	Cobalt	Cobalt	Copper	Copper	Iron	Iron	Lead	Magnesium	Magnesium	Manganese	Manganese	Molybdenum	Molybdenum	Phosphorus	Phosphorus	Potassium	Selenium	Selenium	Silicon	Silicon	Sodium	Sodium	Strontium	Strontium	Sulfur	Sulfur	Zinc	Zinc
NSFTV_ID	NSFTV ID only	Sample.set	Accession.name	HDRA.genotype.assay.ID	GSOR_ID	Country	Subpopulation*	Subpop	Mot1 seq	root	shoot	root	shoot	root	shoot	root	shoot	root	shoot	root	shoot	root	shoot	root	shoot	root	root	shoot	root	shoot	root	shoot	root	shoot	root	root	shoot	root	shoot	root	shoot	root	shoot	root	shoot	root	shoot
NSFTV1	1	RDP1	Agostano	86f75d2b.0	GSOR301001	Italy	temperate japonica	tej		1.23578	1.46444	1.34583	0.942986	0.92953	0.818489	0.92919	0.768546	1.01962	1.19551	0.99045	0.918718	1.04943	1.03981	0.951912	0.96048	1.50548	0.915192	0.999117	0.974673	0.854935	2.0056	1.23773	1.06998	1.10068	1.02938	0.967084	0.77836	1.74139	1.32749	1.17068	1.1172	0.946494	1.01978	0.86532	0.930417	1.49076	1.05274
NSFTV2	2	RDP1	Aichi Asahi	cd22c3de.0	GSOR301002	Japan	temperate japonica	tej		1.21152	1.39498	1.60532	0.948277	0.914991	0.957692	0.941748	0.957705	0.986169	1.04338	0.906933	0.975046	0.836394	1.09991	0.963971	0.997096	1.61936	0.927792	0.850477	1.13548	0.934881	1.43886	1.0853	1.00133	1.03089	1.15871	0.879283	0.884654	1.87035	1.31822	1.33824	1.167	0.938324	1.02714	0.898342	1.00881	1.60204	1.14433
NSFTV3	3	RDP1	Ai-Chiao-Hong	5ef1be74.0	GSOR301003	China	indica	ind	seq	1.31921	1.22521	0.96975	0.831002	0.850212	0.730043	0.84714	0.898718	0.897049	1.02992	0.746914	1.0089	1.22007	0.819274	0.860216	0.78676	1.16222	0.801806	0.88345	0.973575	0.688882	1.16429	0.484237	0.870223	0.987384	1.24644	0.875897	0.859654	0.968251	1.1281	1.80344	0.860765	0.834093	0.963947	1.24588	0.814103	1.26915	0.712402
NSFTV4	4	RDP1	NSFTV4	81d03b86.0	GSOR301004	Unknown	aus	aus		1.11302	1.47389	1.56312	0.95028	0.958142	0.953825	0.916716	1.04072	0.992376	1.00516	0.908678	0.93582	0.728627	1.15894	0.929797	1.05644	1.43837	0.862699	0.979041	1.06141	1.12891	0.940296	0.860274	0.990017	1.009	1.17011	0.798049	0.96763	1.62456	1.34477	1.41659	1.15628	0.951181	1.24343	0.939328	0.949305	1.47444	1.14446
NSFTV5	5	RDP1	NSFTV5	5533f406.0	GSOR301005	Unknown	aromatic	aro		1.36887	1.27474	1.23369	0.883659	0.817187	0.771519	0.865007	1.01117	1.04706	0.974226	0.857011	0.875372	1.10689	1.03679	0.949644	1.0043	1.40756	1.19866	0.972052	1.10687	1.08803	3.1598	1.10796	1.04602	0.944707	1.21715	0.976518	0.93384	1.71901	1.30733	1.08815	0.800088	0.857101	0.938106	0.974633	0.981952	1.49053	0.975631
NSFTV6	6	RDP1	ARC 7229	0d125c0e.0	GSOR301006	India	aus	aus		1.25271	1.32176	1.47404	0.948929	1.1163	1.21813	0.964686	1.07851	1.03988	0.998757	0.962868	1.00011	0.932402	1.2598	1.09798	1.07122	1.77005	0.84931	0.913663	1.16594	1.08521	1.53843	1.0789	0.946148	0.997117	1.2357	0.949255	0.980486	1.62155	1.48322	1.31179	1.06412	0.987411	1.21126	1.10281	0.888677	1.29356	1.08359
NSFTV7	7	RDP1	Arias	e37be9e5.0	GSOR301007	Indonesia	tropical japonica	trj		1.32956	1.57393	2.22742	1.02059	1.04155	0.969972	0.986962	0.980276	1.10884	0.995392	1.03037	1.03478	1.30508	1.38393	1.05085	1.20798	1.65373	0.967118	1.07579	1.06341	1.24737	2.13344	2.48776	0.986475	1.07987	0.965306	1.0196	0.911812	2.1857	1.5457	1.17836	1.13848	1.02876	0.970975	0.919011	0.946918	1.53236	1.28979
NSFTV8	8	RDP1	Asse Y Pung	30c3073f.0	GSOR301008	Philippines	tropical japonica	trj	seq	1.3253	1.13989	1.22811	0.947238	1.00239	0.803913	1.06904	0.941311	1.11062	0.990488	1.04057	1.17002	0.757903	1.05934	1.06711	0.974845	1.48644	1.07368	1.20309	1.13487	0.913169	0.746103	1.31442	1.0632	1.01617	0.957568	0.960129	0.823399	1.69256	1.32089	1.20018	0.868337	1.04985	0.798755	0.887198	1.00149	1.58947	0.981325
NSFTV9	9	RDP1	Baber	2a9d8d47.0	GSOR301009	India	temperate japonica	tej		1.43083	1.55055	0.928339	0.99819	0.973365	1.49191	1.01424	0.970657	1.0524	1.06174	1.20848	1.25408	1.53214	1.09429	1.13351	1.25378	1.61152	0.793038	0.997559	0.906232	1.15741	2.4625	1.37954	1.14477	1.2938	0.923741	1.05933	0.98312	1.46967	1.3352	1.1391	0.847616	1.01134	0.833627	0.942517	0.964669	1.67807	1.23299
NSFTV10	10	RDP1	Baghlani Nangarhar	2e1c9c87.0	GSOR301010	Afghanistan	temperate japonica	tej		1.33758	1.37524	1.2708	1.0169	1.07563	0.955552	0.982174	0.90277	1.04784	1.01787	1.08045	1.18862	1.18384	0.986424	1.10134	1.07696	1.58366	0.925677	0.944473	1.06089	1.17669	2.00592	0.85411	1.07184	1.04768	0.992089	1.04054	0.898283	1.73335	1.27566	1.06348	1.0103	0.990098	0.841657	0.966003	0.901239	1.67636	0.909342
NSFTV11	11	RDP1	Baguamon 14	1d0066e2.0	GSOR301382	Bangladesh	indica	ind		1.42259	0.850561	1.78983	0.962172	1.24704	0.742858	0.965297	0.975696	1.09987	0.95572	0.905959	1.03542	1.53863	1.15186	1.12355	0.796429	1.74385	0.935182	0.781526	1.03743	0.77404	3.58286	0.961421	0.813072	0.835144	1.30054	1.20206	0.847219	1.70951	1.36056	1.35332	1.01504	0.985131	0.977023	1.26941	1.01801	1.16048	1.04817
NSFTV13	13	RDP1	NSFTV13	660f0236.0	GSOR301012	Unknown	aus	aus		1.31333	0.955639	1.08747	0.971122	0.631886	1.97681	0.998173	0.993772	0.975418	1.06366	1.09343	1.51949	0.816951	1.10158	1.07347	1.04463	1.76119	1.0293	1.01708	0.898936	0.831888	1.25692	0.892655	0.920037	1.06508	1.15314	0.961977	0.918882	1.72584	1.18555	1.1417	0.821987	0.946212	0.939941	1.2687	0.931894	1.59014	1.12717
NSFTV15	15	RDP1	Beonjo	e13b4d7a.0	GSOR301383	Republic of Korea	temperate japonica	tej		1.32472	1.44167	2.03605	1.11089	1.02296	1.14013	0.962176	0.847949	1.23742	1.01638	1.14014	0.940665	1.23684	1.12424	1.05523	1.06773	1.68002	0.965534	1.02599	1.15203	1.14253	1.77694	1.03348	1.12678	1.00387	1.018	0.963985	0.895284	1.8526	1.3628	1.13485	0.936095	1.00767	0.859677	0.947615	0.895911	1.79966	1.26119
NSFTV16	16	RDP1	Bico Branco	f0328a18.0	GSOR301014	Brazil	aromatic	aro		1.2613	1.76846	1.24682	1.1223	0.772652	1.88115	1.01727	1.18905	1.09049	1.02487	1.02099	1.28148	1.09744	1.6283	0.996166	1.23283	1.58333	1.08509	1.14516	1.22452	1.43838	1.02418	0.925345	0.9708	0.946757	1.19239	1.00484	1.35522	1.80933	1.45458	1.17151	1.02169	0.989162	1.10824	1.21867	1.68427	1.54502	1.32964
NSFTV17	17	RDP1	Binulawan	446f6c62.0	GSOR301015	Philippines	indica	ind		1.55479	1.15379	2.30876	0.961294	1.24798	0.896162	1.10098	1.00206	1.36653	0.961063	1.07505	0.9917	1.49354	0.999963	1.18899	0.981324	1.68498	1.32617	0.910059	1.48597	0.982474	1.63322	0.843214	0.971222	0.83782	1.0858	1.18576	0.985486	1.86865	1.29272	1.24321	1.02436	1.20807	0.948357	1.38513	0.939365	1.50912	0.918992
NSFTV18	18	RDP1	BJ 1	cbd6b346.0	GSOR301016	India	aus	aus		1.59073	1.52814	1.29849	0.978992	1.43635	1.45991	1.10615	1.22619	1.09	0.97302	1.26433	1.33478	1.15799	1.3349	1.25677	1.11305	1.91145	0.841919	1.06399	1.01818	1.21243	1.73331	1.19406	0.957734	0.895747	0.933696	1.22395	1.12345	1.64113	1.37387	1.18585	0.987115	1.14492	1.09664	1.05939	1.2515	1.39198	1.32384
NSFTV19	19	RDP1	Black Gora	d22c8e33.0	GSOR301017	India	aus	aus		1.28054	1.27578	1.08273	0.981634	0.849541	2.0417	0.993606	1.12369	0.889956	1.00388	1.05923	1.21066	0.842507	1.1817	0.990548	1.11207	1.52946	0.843635	1.1544	0.976043	1.27549	2.34792	1.45198	0.907826	0.996435	1.07464	0.978666	0.979938	1.52036	1.40795	1.14097	0.762921	0.949109	1.13666	1.04713	0.886002	1.34712	1.425
NSFTV20	20	RDP1	Blue Rose	6af7c9fc.0	GSOR301018	United States	admixed JAPONICA	admixed-jap		1.20815	1.28189	1.31569	0.987269	1.05706	0.871269	1.01778	0.870753	1.07667	0.957848	1.08582	1.06137	1.09201	1.01063	1.00163	1.13127	1.50315	0.932364	1.12505	1.01917	1.32308	0.891699	0.836397	1.17248	1.05335	1.05091	0.916791	0.94747	1.59276	1.40322	1.13415	1.05752	1.00146	0.843755	0.876638	0.896264	1.81577	0.997422
NSFTV21	21	RDP1	Byakkoku Y 5006 Seln	fa4c4111.0	GSOR301019	Australia	indica	ind		1.4009	1.34756	1.57178	0.919313	1.22389	1.18523	1.01118	1.13045	1.05686	1.00014	1.1073	1.09518	1.11923	1.1051	1.11051	0.997782	1.72737	0.85517	0.940433	1.12152	0.999033	1.75718	0.716856	0.90961	0.902111	1.03355	1.18097	1.08146	1.76948	1.32989	1.10549	1.01198	1.02143	1.03549	1.04245	0.917435	1.4566	1.00147
NSFTV22	22	RDP1	Caawa/Fortuna 6-103-15	52c6e2ba.0	GSOR301020	Taiwan	tropical japonica	trj		1.15467	1.56119	1.04056	1.02989	0.827318	1.05951	0.926758	1.00818	0.927415	0.992884	1.05063	0.975249	1.00586	1.15991	0.909568	1.04917	1.37134	0.963857	1.08832	0.830702	0.959288	0.548974	1.04391	1.01926	1.05788	1.12792	0.893103	0.920636	1.42274	1.28237	1.01405	1.08409	0.893784	0.967628	0.909163	0.935583	1.59561	1.13035
NSFTV23	23	RDP1	Canella De Ferro	7741d7c1.0	GSOR301021	Brazil	tropical japonica	trj		1.31295	1.36398	1.23265	1.00176	1.1118	1.03445	1.0922	1.01833	1.05683	1.00742	1.16336	1.04495	1.07967	1.09833	1.03214	1.00595	1.58356	1.08713	1.10874	1.28759	1.01381	0.654942	1.16044	1.00454	1.04557	0.930142	1.10357	0.913201	1.69576	1.21266	1.07157	1.00172	1.07001	1.06306	1.05547	1.0644	1.88256	1.03453
NSFTV24	24	RDP1	Carolina Gold 12033	e074229f.0	GSOR301022	United States	tropical japonica	trj	seq	1.37736	1.61126	1.38242	1.04553	1.02361	1.33462	1.07546	0.984662	1.00201	0.9884	1.16086	1.1613	0.955284	1.21619	0.969146	1.20881	1.37286	0.984584	1.11017	0.878697	1.07818	0.423421	0.717586	1.09909	1.04996	0.976916	1.01868	1.07705	1.81245	1.29478	0.938851	1.07642	0.957066	0.954454	0.929854	0.970712	1.63401	1.10959
NSFTV25	25	RDP1	Carolina Gold 12034	1ce7093b.0	GSOR301023	United States	tropical japonica	trj		1.4797	1.51321	1.32447	1.1819	1.0136	1.22267	1.13083	1.08945	1.16309	0.996974	1.13277	1.30696	0.934706	1.28847	1.11867	1.24005	1.74233	1.03922	1.15832	1.06292	1.26506	0.483346	0.866066	1.16848	1.0394	1.01733	1.02781	1.08946	1.70423	1.22727	0.970962	1.11151	1.06987	1.05357	0.989109	0.987462	1.66437	1.10415
NSFTV26	26	RDP1	Carolina Gold Sel	32a15c4d.0	GSOR301024	United States	tropical japonica	trj	seq	1.47393	1.58054	1.30475	1.14607	0.969765	1.21391	1.02117	0.959896	1.03344	1.02432	1.11937	1.55069	0.834916	1.34175	0.96361	1.16219	1.45204	1.03429	1.12851	0.980691	1.05426	0.374636	0.753294	1.09738	1.08726	1.10625	0.959517	1.0724	1.62339	1.17613	0.995149	1.10148	0.910509	0.916475	1.00738	0.992624	1.58014	1.11133
NSFTV27	27	RDP1	NSFTV27	1956dd3f.0	GSOR301025	Unknown	tropical japonica	trj	seq	1.25485	1.32956	1.57412	1.05991	1.12476	1.16099	1.10809	0.877245	1.12615	0.978289	1.11136	1.23984	0.98087	1.18227	1.06962	1.26223	1.65854	1.08221	1.19315	1.11995	1.1953	0.633173	0.769077	1.11219	1.06519	0.931636	1.0345	0.963673	1.7796	1.37581	1.18371	1.16969	1.17606	0.904626	1.01948	0.997403	1.65674	1.0004
NSFTV28	28	RDP1	Champa Tong 54	b6701089.0	GSOR301026	Thailand	aus	aus		1.27612	1.09009	0.678833	1.1205	1.04331	1.04851	0.950342	1.01463	0.891059	1.00641	0.929617	1.31003	0.960521	1.18693	0.960551	0.946981	1.67179	0.940414	0.893418	0.921136	1.02663	1.98367	1.14532	0.854783	0.984469	1.29838	0.99167	0.948512	1.18706	1.25087	1.11596	0.70637	0.874771	1.06196	1.09495	0.946479	1.28787	1.06879
NSFTV29	29	RDP1	Chau	30646147.0	GSOR301027	Vietnam	indica	ind	seq	1.35181	1.34101	1.31304	0.983466	1.09718	1.0801	0.98799	1.1322	1.0262	0.922476	0.955027	1.21871	1.14366	1.18211	0.999524	0.985536	1.57186	1.01416	0.930515	1.18989	1.14656	1.68387	0.530305	0.931107	0.919906	1.16708	1.03216	1.16466	1.68033	1.21242	1.38724	1.10906	1.00548	1.16292	1.21917	1.04794	1.38119	1.13255
NSFTV30	30	RDP1	Chiem Chanh	dd6e755e.0	GSOR301028	Vietnam	indica	ind		1.44491	1.30103	1.16316	0.983264	1.44061	1.05881	1.05389	1.00148	0.949785	0.970756	1.09075	1.03976	1.38206	1.21853	1.19752	1.04217	1.86664	0.913142	1.06325	1.0397	1.00014	2.77265	0.902156	0.862706	0.916077	0.97769	1.3543	1.00218	1.48548	1.36521	1.10311	1.11772	1.12763	0.953784	1.11557	1.10625	1.39046	1.11023
NSFTV31	31	RDP1	Chinese	d2da857d.0	GSOR301029	China	temperate japonica	tej		1.35882	1.71011	1.86108	0.988561	1.11394	1.08527	0.97743	0.951681	1.096	1.03247	1.08013	0.971497	1.04701	1.12114	1.02945	0.982419	1.75952	0.887586	0.92071	1.06365	1.12905	1.48735	0.864477	1.03195	1.07218	1.02058	0.938041	0.966108	2.07757	1.2906	1.17667	1.23622	1.01896	0.933783	0.877016	0.910331	1.64614	1.19708
NSFTV32	32	RDP1	Chodongji	068b860d.0	GSOR301030	Republic of Korea	temperate japonica	tej		1.32265	1.65751	1.77843	1.03432	0.836607	1.04062	0.951971	0.900094	1.1465	1.06115	1.06044	1.03176	0.891861	1.10878	1.02077	1.09078	1.7266	0.849469	1.00187	0.849539	1.13608	1.63134	0.964967	1.10083	1.16712	1.07129	0.832816	0.867985	2.00749	1.36629	1.26449	1.1448	0.973652	0.885368	0.845004	0.834602	1.35072	1.12099
NSFTV33	33	RDP1	Chuan 4	2b4e06fe.0	GSOR301031	Taiwan	aus	aus		1.27672	1.36739	1.38898	0.992726	1.08723	1.26405	0.96612	1.14645	0.994664	0.987579	0.961671	1.11072	0.930061	1.21412	1.00772	1.04166	1.65067	0.851969	0.968472	0.96359	1.2741	1.56968	0.952191	0.857726	1.02729	1.13505	1.0291	1.02889	1.73733	1.34188	1.29656	1.0357	0.969373	1.09543	1.11511	1.00081	1.25479	1.22631
NSFTV34	34	RDP1	NSFTV34	c03e2c51.0	GSOR301032	Unknown	indica	ind		1.37229	1.32659	1.2317	0.985055	1.26101	1.40319	1.05382	1.17335	0.914704	0.986014	1.09623	1.25737	1.12085	1.27208	1.10458	0.959408	1.66921	1.00151	0.985396	1.06707	1.01058	1.31846	0.91296	0.896664	0.862087	1.00677	1.23381	1.06295	1.60109	1.33549	1.15198	1.08405	1.073	1.03431	1.11578	1.08219	1.54559	1.18278
NSFTV35	35	RDP1	CO18	c59435a8.0	GSOR301033	India	indica	ind		1.46569	1.29557	1.1569	0.981682	1.27925	1.03835	1.08295	1.25085	0.996499	0.956759	1.07901	1.40454	1.06317	1.27958	1.11012	0.847743	1.63497	1.03467	1.00501	0.870892	0.984087	1.29163	0.902543	0.901702	0.848285	0.999309	1.30045	1.17687	1.29529	1.33012	1.1836	0.926486	1.09254	1.03276	1.12648	1.04229	1.42886	1.1304
NSFTV36	36	RDP1	CS-M3	2593e5a7.0	GSOR301034	United States	temperate japonica	tej		1.25025	1.45737	2.06241	1.04797	0.998975	0.962683	0.929515	1.02147	1.17123	0.953371	1.00087	1.25751	1.0598	1.13672	0.903015	1.19302	1.51968	1.46558	1.09174	1.1022	1.17081	2.50679	1.36427	1.02347	0.977508	1.13055	0.992559	0.986439	2.12573	1.27087	1.17481	1.04191	0.941475	0.910763	0.966499	1.08041	1.4002	1.06224
NSFTV37	37	RDP1	Cuba 65	69527f35.0	GSOR301035	Cuba	tropical japonica	trj		1.17345	1.40558	2.02184	1.0272	0.908938	1.11622	0.972352	0.841417	1.07864	1.02793	0.923373	1.01572	0.984169	1.12919	0.941027	1.1169	1.51513	1.26264	1.06198	1.11103	1.20082	0.882058	0.997064	0.997409	1.00803	1.04153	0.861759	0.910173	2.29333	1.2871	1.08997	1.15957	0.945874	0.93428	0.909617	0.966705	1.55877	1.16173
NSFTV39	39	RDP1	NSFTV39	014ab0f1.0	GSOR301037	Unknown	aus	aus		1.43643	1.19791	0.952242	0.939638	1.30829	1.03292	1.04669	1.17086	0.918462	0.998618	1.09182	1.1342	0.957962	1.15416	1.13149	0.881821	1.68673	0.808922	1.0478	1.35446	0.844209	1.62022	0.97797	0.860251	0.911208	1.00487	1.22944	1.07841	1.34462	1.15146	1.37188	1.05524	1.03661	1.19998	1.26674	1.02321	1.46895	1.11098
NSFTV40	40	RDP1	Dam	76f56677.0	GSOR301038	Thailand	admixed JAPONICA	admixed-jap		1.23681	1.3168	1.20991	0.989671	1.04384	0.998168	0.995532	1.09823	0.969586	0.935802	1.11019	1.13366	1.30978	1.2095	0.979354	1.12392	1.59741	1.13042	1.04521	0.936619	1.18027	1.9887	1.39267	1.05515	1.00315	0.961742	1.00019	0.966335	1.877	1.3799	1.13536	1.05579	0.959494	1.07886	0.943657	1.11755	1.79259	1.11564
NSFTV41	41	RDP1	Darmali	dfb13733.0	GSOR301039	Nepal	admixed	admixed		1.37851	1.36433	1.42484	1.05001	1.05989	1.13917	1.0331	0.987866	1.13642	0.987947	0.994128	1.21543	1.20402	1.39345	1.14338	1.14607	1.67826	1.15291	1.11521	1.07424	1.22199	3.19149	1.70454	1.0283	1.09444	0.919357	1.09846	0.906042	1.65832	1.40667	1.15448	1.01974	1.07407	0.913559	1.03299	1.05912	1.41822	1.25366
NSFTV43	43	RDP1	Dee Geo Woo Gen	e5951598.0	GSOR301040	Taiwan	indica	ind		1.36439	1.34729	1.62821	0.947464	1.10526	1.10975	1.0386	1.32442	1.09874	0.948057	1.01222	1.1141	1.32072	1.21139	1.10788	0.995082	1.68077	1.09115	0.833393	1.45629	1.09388	2.51673	0.962203	0.908888	0.882984	1.08981	1.19296	1.13837	1.82365	1.36438	1.2728	0.971565	1.06935	1.15823	1.30493	0.981983	1.46128	1.03078
NSFTV44	44	RDP1	Dhala Shaitta	7d4c6c4e.0	GSOR301041	Bangladesh	aus	aus		1.31281	1.37242	1.40109	1.03432	1.20648	1.12185	0.930571	1.04794	0.985439	0.971005	1.00131	1.39238	1.0201	1.26988	0.999436	1.20178	1.51076	0.906908	1.03017	1.09593	1.12119	2.27534	0.949872	0.900738	0.988155	1.12586	1.04365	1.04789	1.76207	1.25198	1.37111	0.973685	0.971615	1.0911	1.01724	0.981498	1.33002	1.07316
NSFTV45	45	RDP1	Dom Sufid	8d6aded4.0	GSOR301042	Iran	aromatic	aro		1.35641	1.16217	1.37422	1.00501	1.04898	0.960398	1.02722	1.18459	1.09345	0.971578	1.1573	1.20765	1.47214	1.12358	1.03794	1.01604	1.62673	1.12933	0.913222	1.28558	1.08738	0.939461	0.866953	1.07339	0.903714	0.956102	1.10561	1.01791	1.66097	1.26696	1.1286	0.8728	1.08637	1.0187	1.09562	1.0365	1.88295	0.954475
NSFTV46	46	RDP1	Dourado Agulha	68c2ecf8.0	GSOR301043	Brazil	tropical japonica	trj	seq	1.15713	1.23124	1.16048	1.0313	1.06963	1.23217	1.01545	1.01408	0.885499	0.99232	1.1808	1.30507	0.825654	1.07594	0.92144	1.10339	1.41108	0.931608	1.16248	1.23165	1.10131	0.595233	0.790767	1.09994	1.06536	1.02685	0.987054	0.994084	1.54859	1.26847	1.11025	1.07371	0.948113	0.961733	0.938987	0.998268	1.86166	1.11621
NSFTV48	48	RDP1	NSFTV48	63f63dde.0	NA	Unknown	admixed JAPONICA	admixed-jap		1.28363	1.38054	1.35941	1.00305	0.972747	1.11492	0.915089	0.992181	1.06771	0.972081	1.01744	1.10417	1.10168	1.16377	0.961668	1.10575	1.61553	1.05535	1.06728	1.02152	1.23471	1.90294	1.30955	1.0466	1.0237	1.08107	0.926208	0.958378	1.87657	1.2956	1.15413	1.12363	0.923121	1.03054	0.932912	1.06027	1.69578	1.16046
NSFTV49	49	RDP1	DV85	21d3f1b3.0	GSOR301045	Bangladesh	aus	aus		1.30362	1.4569	1.56308	1.01296	1.18404	1.49238	0.981399	1.17228	1.01795	0.974899	1.0889	1.51374	1.09602	1.38185	1.01102	1.20696	1.57621	0.930743	1.01957	1.29109	1.2056	2.10867	1.07367	0.920087	0.923805	1.09588	1.05751	1.07658	1.99887	1.42091	1.34391	1.202	0.998261	1.13266	1.00424	0.949572	1.37407	1.15749
NSFTV51	51	RDP1	Early Wataribune	57d7feea.0	GSOR301047	Japan	temperate japonica	tej		1.26779	1.47206	1.58351	0.929463	0.849866	1.20087	0.820521	0.879371	0.976168	0.973755	0.98259	0.98443	0.932812	1.09452	0.848761	1.03819	1.50848	0.955627	0.953955	0.865345	1.19232	1.82171	1.05497	1.043	1.15263	1.18691	0.760024	0.941735	1.78699	1.27557	1.30931	1.06272	0.852205	0.892628	0.840677	0.892278	1.59756	1.35188
NSFTV52	52	RDP1	Eh Ia Chiu	9e0c626c.0	GSOR301048	Taiwan	temperate japonica	tej		1.27245	1.51368	1.55121	1.01873	0.891736	1.16663	0.978295	0.875568	1.07005	1.00539	1.02004	1.16961	1.06066	1.05292	0.981532	1.09303	1.56621	0.899384	1.0758	0.988096	1.11866	1.37774	0.971984	1.0262	1.12682	1.01166	0.946453	0.87076	1.82983	1.38056	1.186	1.14675	0.995911	0.858017	0.913528	0.932467	1.46027	1.11757
NSFTV53	53	RDP1	Firooz	61b7bf53.0	GSOR301049	Iran	aromatic	aro		1.30641	1.33651	1.50512	1.01093	0.768762	1.30348	1.00064	1.19528	1.18975	0.937838	1.03394	1.09814	1.23839	1.15991	1.06792	1.06572	1.6765	1.12505	1.09312	1.13458	1.30463	0.988191	1.00878	1.01037	0.946353	1.03396	1.06981	1.12826	1.90969	1.44036	1.11459	0.940647	1.0335	1.02245	1.21907	1.36841	1.63047	1.02161
NSFTV54	54	RDP1	Fortuna	06334433.0	GSOR301050	United States	tropical japonica	trj		1.23098	1.48211	1.53747	0.998431	0.864583	1.4123	0.930331	1.05967	1.109	1.0093	0.974483	1.12346	0.88004	1.07841	0.963506	1.22518	1.62861	0.867437	1.07617	0.933708	1.31134	1.12783	0.830658	1.13988	1.18772	1.11158	0.871606	1.12972	1.8227	1.48432	1.26023	1.06238	0.953768	1.08923	0.891444	0.979114	1.47212	1.02252
NSFTV55	55	RDP1	Gerdeh	ef8fd965.0	GSOR301051	Iran	admixed	admixed		1.19493	1.27653	1.23195	1.0816	0.869678	1.19127	0.939708	1.13815	0.917341	0.968333	1.01528	1.02179	0.974139	1.08735	0.887935	1.08339	1.46512	0.883285	1.12712	0.948113	1.19311	1.95491	1.63549	1.03156	1.11011	1.0569	0.942073	1.00691	1.8985	1.26388	1.08838	0.955358	0.89856	0.994795	0.892756	0.91306	1.62072	1.1595
NSFTV56	56	RDP1	Geumobyeo	652530bb.0	GSOR301052	Republic of Korea	temperate japonica	tej		1.24346	1.37318	1.68681	1.00028	1.02269	0.922419	0.967932	0.917081	1.05712	0.994379	0.991445	1.0726	1.1378	1.11976	1.01389	0.992426	1.68699	0.863837	0.992009	0.971367	1.0654	1.63415	0.874066	0.98363	0.999188	1.02216	0.988775	0.908176	1.96538	1.33438	1.17061	1.09235	0.998185	0.860864	0.934551	0.93216	1.34124	1.10752
NSFTV57	57	RDP1	NSFTV57	71d5fcf4.0	GSOR301053	Unknown	indica	ind	seq	1.4233	1.21893	1.2074	0.963071	1.12562	1.1457	1.06157	1.0587	1.01677	0.941091	0.994094	1.3378	1.44516	1.53692	1.15048	0.971094	1.78964	0.938355	0.953891	1.05924	1.04025	2.08385	0.962991	0.942739	0.893534	1.08772	1.19635	1.09478	1.84796	1.38067	1.14311	0.981868	1.06508	1.05106	1.26727	1.20968	1.43876	1.28606
NSFTV58	58	RDP1	Ghati Kamma Nangarhar	9c099b78.0	GSOR301054	Afghanistan	aus	aus		1.41712	1.16487	1.66309	0.943338	1.14815	1.06541	1.07854	1.08258	1.05328	0.916682	1.0059	1.07871	0.861858	1.03829	1.05016	0.994072	1.59763	1.15287	0.978287	1.20713	1.04601	2.12923	0.928179	0.923208	1.00844	1.27426	1.09767	0.990775	2.0174	1.12866	1.2517	1.11233	1.02204	0.998102	1.42301	0.981972	1.0472	1.05354
NSFTV59	59	RDP1	Gogo Lempuk	a5ec1b10.0	GSOR301055	Indonesia	tropical japonica	trj	seq	1.28638	1.1841	0.958905	1.11818	0.910713	1.13884	0.974502	1.08553	0.982145	0.936107	1.03444	1.3895	0.998687	1.22187	0.956225	1.27774	1.48418	1.00254	1.12906	1.03102	1.23386	0.770043	1.21303	1.12405	1.08064	1.01457	0.922298	0.963259	1.54084	1.26228	1.08057	0.978671	0.929849	0.93395	0.890033	1.0044	1.57263	1.01974
NSFTV60	60	RDP1	Gotak Gatik	7f7fb805.0	GSOR301056	Indonesia	admixed JAPONICA	admixed-jap		1.32295	1.52879	1.68512	0.982772	0.803911	0.858133	0.958295	0.901487	1.16098	0.967203	0.966701	1.07592	0.946842	0.986846	0.917044	1.17909	1.51119	0.969012	1.03889	0.998057	1.20758	1.6246	1.04912	1.07357	1.08453	1.08937	0.901201	0.891762	1.76845	1.27593	1.38326	1.063	0.958011	0.870364	0.901135	0.982296	1.42273	0.905025
NSFTV62	62	RDP1	Gyehwa 3	9ec86ff1.0	GSOR301386	Republic of Korea	temperate japonica	tej		1.35912	1.55454	1.75286	1.01168	1.15744	0.915726	1.01347	0.864926	1.24527	1.01008	1.10333	1.0269	1.03216	1.11721	1.0595	1.09914	1.71684	1	1.003	1.20347	1.23691	1.78971	1.01799	1.08739	1.11731	1.01188	0.940921	0.910304	1.7956	1.37049	1.21575	1.11794	1.08851	0.82198	0.885233	0.934689	1.53954	1.10505
NSFTV63	63	RDP1	Haginomae Mochi	407f31bd.0	GSOR301387	Japan	temperate japonica	tej		1.37199	1.51685	1.77313	1.00125	1.06777	1.06816	0.964139	0.900467	1.1098	1.03032	1.09774	1.13962	1.0145	1.10574	1.02823	1.10759	1.73605	0.940708	1.03208	1.01761	1.15115	1.67802	0.983927	1.01943	1.09196	0.978218	0.941971	0.908896	2.01008	1.3885	1.11205	1.20594	0.999409	0.86038	0.851127	0.952661	1.60165	1.24055
NSFTV64	64	RDP1	Heukgyeong	a53530c6.0	GSOR301388	Republic of Korea	temperate japonica	tej		1.29823	1.46454	1.97033	0.954146	0.852149	0.940151	0.889011	0.989012	1.17786	0.956124	0.985838	1.1106	1.00644	0.975215	0.930908	1.17673	1.59319	1.0121	1.03443	1.00014	1.30889	2.14543	1.18858	1.16226	1.02923	1.07596	0.85602	0.883573	2.16132	1.41664	1.28506	1.0674	0.948225	0.930043	0.858747	0.893386	1.54369	1.01352
NSFTV65	65	RDP1	Honduras	1ab838a2.0	GSOR301058	Honduras	tropical japonica	trj		1.45604	1.37964	1.40508	1.01557	1.1351	1.34568	1.02733	1.06784	1.02609	0.904701	1.18476	1.31249	1.00704	1.13623	1.00792	1.22241	1.66134	0.989666	1.13183	0.791405	1.23333	0.7184	0.894991	1.14684	1.04091	0.950185	1.08502	1.10296	1.63124	1.31286	1.02496	0.9395	0.984579	0.977436	0.92907	0.972258	1.67835	1.06715
NSFTV66	66	RDP1	Hsia Chioh Keh Tu	7691a376.0	GSOR301059	Taiwan	indica	ind		1.48771	1.21333	1.90005	0.922978	1.20413	1.09472	1.09486	1.15663	1.15598	0.9301	1.00314	1.06782	1.31644	1.17486	1.17603	0.926144	1.83029	1.07332	0.935982	1.43189	0.950295	1.13939	0.743551	0.92109	0.986145	1.05059	1.18204	1.02293	1.82501	1.19504	1.20115	1.09175	1.16034	1.08438	1.32506	1.03481	1.41	0.976699
NSFTV67	67	RDP1	Hu Lo Tao	39dd7feb.0	GSOR301060	China	temperate japonica	tej		1.28628	1.57607	1.57336	1.03135	1.00284	1.18013	0.982457	1.14101	1.07138	0.964434	1.04894	1.07751	0.917223	1.15072	0.97886	1.15271	1.50015	1.02202	1.1722	1.05242	1.38655	1.56244	0.991553	1.03952	1.04896	1.04124	0.938694	1.02693	1.62827	1.37793	1.35224	1.15581	0.990285	1.05085	0.881208	0.94169	1.85076	1.1591
NSFTV69	69	RDP1	IAC 25	c14c4e03.0	GSOR301062	Brazil	tropical japonica	trj	seq	1.12707	1.12747	1.07554	1.01871	1.04582	1.2051	1.02284	0.984519	0.884	0.971841	1.1031	1.2965	0.658337	1.13027	0.877257	1.12534	1.48337	0.879164	1.079	1.30501	1.18229	0.316607	0.768947	1.04964	0.986375	1.09667	0.919734	0.957847	1.36033	1.22723	1.15106	0.981968	0.913076	0.928184	0.94691	1.04436	1.82134	1.13145
NSFTV70	70	RDP1	Iguape Cateto	efbb93de.0	GSOR301063	Haiti	tropical japonica	trj		1.25075	1.25888	1.6529	0.992213	1.08271	1.16508	1.0151	1.0482	1.13791	0.985497	1.10092	1.21703	1.1768	1.32534	1.06104	1.12269	1.77974	1.06326	1.07049	1.05692	1.15125	2.06244	2.12382	1.07104	1.08489	1.012	1.0272	0.953146	1.8263	1.43461	1.16197	0.942815	1.08606	0.992209	0.964209	1.00656	1.63675	1.14946
NSFTV71	71	RDP1	IR 36	61cc3858.0	GSOR301064	Philippines	indica	ind		1.36257	1.32717	1.57902	0.9421	1.02763	1.00841	1.00603	1.13078	1.05477	0.984539	0.952132	1.07524	1.09313	1.22829	1.11772	0.888175	1.70654	1.04832	0.9156	1.11663	0.88067	1.9164	1.06728	0.920325	0.957207	1.0818	1.15826	1.03032	1.76517	1.24279	1.24005	1.14867	1.0416	1.05589	1.2182	1.00867	1.30072	1.00067
NSFTV72	72	RDP1	IR 8	12d82364.0	GSOR301065	Philippines	indica	ind		1.46357	1.52229	1.83336	0.981545	1.08869	1.07282	1.06023	1.16751	1.31249	0.876463	0.900276	1.12459	1.40763	1.58563	1.26089	1.15041	1.8541	1.28432	1.17112	1.29249	1.16142	3.62171	0.897163	0.922995	0.859928	1.13172	1.19439	1.10769	1.94742	1.51741	1.36323	1.29124	1.179	1.08653	1.36176	1.14991	1.24361	1.09181
NSFTV73	73	RDP1	IRAT 177	97dcf87d.0	GSOR301066	French Guiana	tropical japonica	trj		1.30459	1.23599	1.63681	0.983295	1.09523	1.0738	1.07375	0.955964	1.08345	0.963165	1.15564	1.27076	1.04217	1.19038	1.07949	1.12931	1.5913	1.09567	1.23736	1.19191	1.0071	0.666472	0.830433	1.1261	1.0353	0.88922	1.08838	1.03414	1.80021	1.23532	1.09393	1.08588	1.12469	0.955634	1.02358	1.03952	1.76383	1.04175
NSFTV74	74	RDP1	IRGA 409	55d3afae.0	GSOR301067	Brazil	indica	ind		1.39697	1.12788	1.51785	0.994965	1.21092	0.875794	0.978833	1.04081	1.09757	0.935566	1.03685	1.15731	1.37266	1.12001	1.14456	1.00217	1.86778	0.986642	1.06257	1.00771	0.998597	2.55659	0.86461	0.876045	0.862627	1.09097	1.12501	0.911346	1.60983	1.30997	1.29846	1.09171	1.09484	1.01018	1.23266	1.01803	1.26212	0.99386
NSFTV75	75	RDP1	Jambu	b0816082.0	GSOR301068	Indonesia	tropical japonica	trj	seq	1.22354	1.31504	0.885402	0.951863	0.988669	1.30641	1.02616	1.22061	0.893779	0.968959	1.2241	1.21342	0.923553	1.153	0.979465	1.01026	1.4512	1.02042	0.950266	0.940397	1.09554	0.376452	1.30251	1.08484	1.23602	1.02958	1.0037	1.0065	1.35267	1.17537	1.12302	0.859913	1.00781	1.14176	1.00299	1.08827	1.9099	1.19167
NSFTV76	76	RDP1	Jaya	cb5e38e6.0	GSOR301069	India	indica	ind		1.37493	1.65709	1.6989	0.934377	1.13277	1.11187	1.0648	1.01837	1.15747	0.980007	0.937525	1.08845	1.45575	1.39422	1.15219	1.24474	1.61228	1.13311	1.02482	1.16793	1.09765	2.17339	0.91368	0.887396	0.96091	1.09478	1.18384	1.04743	2.07164	1.44228	1.34819	1.25386	1.13289	1.06515	1.31008	1.07557	1.51619	1.10607
NSFTV77	77	RDP1	JC149	45ec7861.0	GSOR301070	India	indica	ind	seq	1.32986	1.15714	1.27554	0.900495	0.945533	1.01925	0.927094	1.04159	0.922217	0.967921	0.96496	0.962233	0.939698	0.947689	0.949936	0.835318	1.48806	1.04596	1.04358	0.789462	0.825883	1.06665	0.618107	0.91171	1.05517	1.29438	1.09612	1.02728	1.5684	1.10818	1.17578	1.07128	0.866152	1.01534	1.1863	1.04626	1.69274	1.08095
NSFTV78	78	RDP1	Jhona 349	66d97672.0	GSOR301071	India	aus	aus		1.30324	1.32779	1.51026	0.946282	1.14767	1.23657	0.963023	1.0783	1.0634	1.00242	1.06369	1.16073	0.820941	1.28386	1.05175	1.1246	1.77144	0.810319	1.01271	1.17299	1.21241	1.47346	1.04785	0.885425	0.96454	1.19322	1.02255	1.04262	1.63246	1.32292	1.28985	0.985834	0.990079	1.19239	1.08637	1.01675	1.39177	1.18421
NSFTV79	79	RDP1	Jouiku 393G	c0936cf1.0	GSOR301072	Japan	temperate japonica	tej		1.27558	1.43332	1.7846	0.962774	1.00034	1.1067	0.892618	0.932499	1.07787	0.961428	1.00384	1.11153	0.983678	1.08132	0.967064	1.04622	1.75719	1.16707	1.03932	1.03149	1.13936	1.75368	1.05983	1.0303	1.08829	1.15258	0.893572	0.926824	1.97123	1.29364	1.2658	1.1301	1.00798	0.871253	0.882106	0.905811	1.53171	1.17566
NSFTV80	80	RDP1	K 65	02d095ba.0	GSOR301073	Suriname	admixed	admixed		1.30541	1.59022	2.24744	1.0221	1.10424	1.02101	0.961197	1.02752	1.27072	0.977392	1.01332	1.11404	1.31031	1.15128	1.01391	1.15224	1.78957	1.64213	1.13071	1.14235	1.19699	1.98567	0.962238	1.04924	1.02887	1.0345	1.00375	0.986216	2.17788	1.38655	1.26025	1.31637	1.10532	1.09308	0.984699	0.994502	1.48042	1.08852
NSFTV81	81	RDP1	Kalamkati	006dfe9b.0	GSOR301074	India	aus	aus		1.2031	1.22188	1.29495	1.00405	1.16312	1.15285	0.861952	1.04223	0.896034	0.963658	0.996544	1.15994	0.901475	1.16181	0.94328	1.01421	1.63073	0.854532	0.997817	1.25621	1.16655	1.89193	1.11725	0.886586	0.927182	1.11498	0.975193	0.938603	1.53856	1.3314	1.31039	0.972008	0.933588	1.03886	1.06561	0.974244	1.44771	1.19607
NSFTV83	83	RDP1	Kamenoo	becfe767.0	GSOR301075	Japan	temperate japonica	tej		1.2122	1.48162	2.19418	0.983808	0.925171	1.08574	0.92927	0.887737	1.075	0.973459	0.949734	1.00702	0.942801	1.10566	0.910925	1.00724	1.43023	1.01176	0.966141	1.00875	1.0892	1.39173	0.854592	0.997702	1.00633	1.05699	0.834095	0.923409	2.12904	1.40489	1.37701	1.14165	0.957135	0.903038	0.844037	0.920582	1.5261	1.09309
NSFTV84	84	RDP1	Kaniranga	7bee5b9f.0	GSOR301076	Indonesia	tropical japonica	trj		1.13281	1.06563	1.56099	1.02275	0.907838	1.20993	0.907829	0.929989	0.993564	0.996203	0.979514	1.18478	0.903892	1.01987	0.881838	1.03032	1.48434	1.21347	1.0981	1.10945	1.11703	1.01098	0.965326	1.05257	1.01781	1.22212	0.804782	0.864466	2.19811	1.30519	1.13694	1.00486	0.910639	0.855631	0.864077	0.931639	1.46868	1.07196
NSFTV85	85	RDP1	Kasalath	328163e1.0	GSOR301077	India	aus	aus		1.37048	1.2526	1.27889	0.937458	1.18159	0.987489	0.933294	0.960207	1.01166	0.977203	1.02226	0.956365	1.04997	1.02144	1.00793	0.97039	1.61821	1.15609	0.925096	1.27868	1.06732	1.97089	0.963604	0.848948	0.940648	1.29332	1.07587	0.931395	1.53402	1.44634	1.23469	0.931329	0.941074	0.959643	1.42684	0.864887	1.38176	0.905563
NSFTV87	87	RDP1	Keriting Tingii	64fa0112.0	GSOR301079	Indonesia	admixed JAPONICA	admixed-jap		1.15717	1.35497	1.67411	0.927647	0.95418	1.06152	0.880652	1.06484	1.04245	1.00118	0.936422	1.04446	1.14495	1.26237	0.933171	1.11412	1.58018	1.02297	0.953662	0.979061	1.24766	1.73664	1.19381	0.967098	1.02011	1.04587	0.89752	1.10241	1.95031	1.31564	1.15763	1.03633	0.940992	1.09869	0.907505	1.10414	1.47466	1.19001
NSFTV89	89	RDP1	NSFTV89	897c5eef.0	GSOR301081	Unknown	tropical japonica	trj		1.1629	1.54676	2.10258	0.98799	0.926505	1.1036	0.965861	0.996074	1.04733	1.03149	0.962565	1.03067	1.06418	1.25659	0.943985	1.07928	1.66472	1.08037	1.18401	1.474	1.08962	0.986441	0.849179	1.08756	1.16431	0.989381	0.9281	1.04507	2.00975	1.27566	1.24922	1.20938	1.11908	1.09825	0.912549	1.1472	1.61928	1.13576
NSFTV90	90	RDP1	Kiang-Chou-Chiu	743f41c1.0	GSOR301082	Taiwan	indica	ind		1.34725	1.12302	1.21402	0.864419	1.00908	0.907386	1.00203	1.20846	0.989386	0.95435	0.966424	1.17993	1.09427	1.14382	1.0921	0.858136	1.71046	0.857155	0.812794	0.97695	0.831	1.77927	0.704316	0.87475	0.829128	1.12412	1.14623	1.0229	1.40921	1.13742	1.23872	0.994857	1.00045	1.21301	1.16654	0.919055	1.19844	0.937963
NSFTV91	91	RDP1	Kibi	ff836253.0	GSOR301083	Japan	temperate japonica	tej		1.28475	1.48189	1.88837	0.97702	0.996382	1.11917	1.02311	0.99991	1.16843	0.955971	1.02859	1.11209	1.12025	1.19823	1.11924	1.15627	1.88642	1.04817	0.996814	1.00579	1.4185	2.27109	1.1121	1.02631	1.02576	1.04586	1.00318	0.965741	2.34712	1.43957	1.17761	1.11168	1.06996	0.975644	0.983971	0.954602	1.4629	1.2107
NSFTV92	92	RDP1	Kinastano	5df8f871.0	GSOR301084	Philippines	tropical japonica	trj		1.29768	1.46782	1.34638	1.00146	1.04267	0.986743	1.05422	0.994928	1.07908	0.97992	1.11991	1.08038	0.991682	0.977141	1.0392	1.17088	1.57271	1.01016	1.06242	1.01212	1.17378	0.346741	0.860304	1.05372	1.0391	0.998908	1.01724	0.913025	1.80873	1.36815	1.18077	1.02233	1.03375	1.02005	0.959363	0.880891	1.84383	0.951413
NSFTV93	93	RDP1	NSFTV93	9f1f4614.0	GSOR301085	Unknown	aromatic	aro		1.25528	1.42004	1.46509	1.0613	0.742486	1.32294	0.98644	1.11747	1.14495	0.965506	0.995727	1.14186	1.0212	1.12708	1.00962	1.08521	1.53167	1.05645	0.982738	1.14898	1.24937	0.976364	0.940685	0.978972	0.94037	1.04374	1.02549	1.01114	1.80244	1.4464	1.20111	1.04396	1.02259	1.01766	1.00474	0.916856	1.81062	1.03339
NSFTV94	94	RDP1	Koshihikari	20a4c97d.0	GSOR301086	Japan	temperate japonica	tej		1.27646	1.65017	1.83583	1.01066	1.01802	1.01631	0.96997	0.979031	1.08624	1.01792	1.03868	1.0501	0.972765	1.10732	1.02826	1.03697	1.60764	0.989025	1.03258	0.915929	1.1497	1.97343	1.0098	1.00389	1.11325	1.02365	0.945269	0.95204	2.12439	1.39575	1.23813	1.23068	1.00027	0.979444	0.873023	0.866545	1.54016	1.1583
NSFTV95	95	RDP1	NSFTV95	0c85e164.0	GSOR301087	Unknown	admixed JAPONICA	admixed-jap		1.24706	1.22021	0.771558	0.971043	1.05579	0.915571	0.98556	1.10812	0.887281	0.960048	1.0697	1.12225	0.951699	1.17412	0.995103	0.91838	1.47534	1.02707	1.09168	1.21959	0.922404	1.76041	2.14571	0.960099	0.966114	1.09697	1.14667	0.8977	1.23037	1.26905	1.14206	0.859863	0.966089	1.07162	1.05456	1.12249	1.80909	1.04314
NSFTV96	96	RDP1	KU115	32a6808e.0	GSOR301088	Thailand	tropical japonica	trj		1.2613	1.70173	1.73972	0.977225	0.935241	1.05273	0.992863	0.909225	1.16128	0.975569	0.951199	1.13756	0.955698	1.28645	1.01862	1.22635	1.53942	1.22865	1.04684	1.24971	1.45954	0.840512	0.930973	1.05332	1.00902	0.898131	0.865253	0.92767	2.11087	1.43416	1.15751	1.22504	1.04648	1.01855	0.858123	0.990821	1.79225	1.22801
NSFTV98	98	RDP1	L-202	6ab77e3e.0	GSOR301090	United States	tropical japonica	trj	seq	1.27545	1.43968	2.24151	0.95499	1.03546	1.11494	1.09404	0.990486	1.20369	0.945711	1.11369	1.018	1.41537	1.13825	1.13187	1.14303	1.75641	1.32273	1.26451	1.15672	1.20808	1.34583	1.29097	1.0994	1.07203	0.940661	1.01504	0.942451	2.30471	1.3826	1.15516	1.17696	1.16519	0.969043	0.981167	0.974517	1.75702	1.02351
NSFTV99	99	RDP1	LAC 23	7eb7c6a8.0	GSOR301091	Liberia	tropical japonica	trj		1.4284	1.46616	1.15824	0.982222	1.00114	1.31937	1.06482	0.975019	1.19306	0.985327	1.08554	1.44399	1.04364	1.12543	1.11396	1.14339	1.58975	1.03509	1.04104	0.97579	1.11066	0.274552	0.807754	1.08825	1.01549	1.02153	0.954503	0.946014	1.69899	1.34191	1.07586	0.991823	1.06471	0.910198	0.989586	0.877567	1.63162	1.20421
NSFTV100	100	RDP1	Lacrosse	1f10be3d.0	GSOR301092	United States	admixed JAPONICA	admixed-jap		1.18613	1.4581	1.17564	1.05695	0.873513	1.11675	0.907576	0.952538	0.947059	0.966335	0.982982	1.08513	0.946698	1.09457	0.9074	1.14286	1.61578	0.93685	1.04335	0.878004	1.23385	1.18513	1.13134	1.12405	1.05652	1.12564	0.886215	0.962366	1.72101	1.35087	1.1124	1.05734	0.858649	0.896728	0.811674	0.934851	1.48613	1.12516
NSFTV101	101	RDP1	Lemont	9f782e9e.0	GSOR301093	United States	tropical japonica	trj		1.22801	1.4754	1.82053	0.955789	0.84257	0.962789	0.967763	0.901086	1.0748	0.992017	0.978727	0.99847	0.923326	1.083	0.957118	1.01982	1.51995	1.04592	1.0154	1.14397	1.00535	1.30041	0.972423	1.15579	1.23907	1.02804	0.86194	0.910053	1.96996	1.31518	1.23551	1.19565	0.993535	0.920403	0.880161	0.96748	1.5711	1.12399
NSFTV102	102	RDP1	Leung Pratew	6e26f4cc.0	GSOR301094	Thailand	indica	ind		1.52601	1.6293	1.67299	0.942828	1.30203	1.08389	1.06699	1.34867	1.17145	0.943882	1.09942	0.994217	1.95409	1.33197	1.25143	0.929803	2.00484	1.20646	0.937411	1.22444	1.06376	3.26218	0.984185	0.944644	0.88185	1.00873	1.33136	1.1497	2.0343	1.35525	1.08515	1.18821	1.11983	1.19033	1.32162	1.09819	1.49646	1.04996
NSFTV103	103	RDP1	Luk Takhar	8c76404c.0	GSOR301095	Afghanistan	temperate japonica	tej		1.30951	1.69305	1.78967	0.99797	0.991813	1.01563	0.98988	0.994484	1.18604	1.00514	0.958177	1.06299	1.08351	1.21568	1.05829	1.06771	1.6925	1.0221	0.985849	1.18352	1.26324	1.62346	0.990567	1.01462	1.09043	0.985835	0.975767	1.05152	2.00514	1.30028	1.14589	1.21375	1.03074	1.00928	0.928726	1.01605	1.44836	1.12103
NSFTV104	104	RDP1	Mansaku	8629f76c.0	GSOR301096	Japan	temperate japonica	tej		1.28383	1.2587	1.5998	1.00951	0.834607	1.15311	0.985318	0.974265	1.15539	0.992712	1.0103	1.05807	0.925533	1.00015	0.997214	1.07777	1.63722	0.856857	0.97009	0.981523	1.27522	1.2891	1.04539	1.13719	1.08516	1.09602	0.819923	0.866196	1.9251	1.39425	1.15341	1.08756	0.947687	1.01025	0.881922	0.931486	1.53727	1.08439
NSFTV105	105	RDP1	Mehr	16463092.0	GSOR301097	Iran	aus	aus		1.21833	1.48938	1.82926	0.966591	0.96457	1.12094	0.940379	1.09473	1.0563	0.985344	0.986007	1.04629	0.793436	1.28435	0.945036	1.14407	1.5185	0.867962	0.929912	1.11631	1.28552	1.14401	1.00614	1.00492	1.04315	1.14732	0.870789	1.0414	1.83201	1.39357	1.40829	1.1638	0.95076	1.24116	1.00659	0.909253	1.41517	1.20441
NSFTV106	106	RDP1	Ming Hui	8a06320f.0	GSOR301098	China	indica	ind	seq	1.162	1.04729	1.32987	0.9023	1.09896	0.811958	0.946256	1.1568	0.944189	0.900093	0.908453	1.15176	1.00555	1.06438	0.968386	0.885148	1.55585	0.876402	0.767253	1.0186	0.89606	1.26543	1.00102	0.809997	0.902388	1.25499	1.10189	1.03834	1.59369	1.23109	1.23621	0.791136	0.942951	1.00433	1.14851	0.995327	1.33668	0.884787
NSFTV107	107	RDP1	NSFTV107	7b7a0d82.0	GSOR301099	Unknown	tropical japonica	trj		1.26661	1.32243	1.60816	1.00993	1.10104	1.09883	1.05133	1.05273	1.03525	0.946262	1.17666	1.18752	0.898379	1.15102	1.00335	1.19748	1.49476	0.960437	1.16398	1.45085	1.30759	0.596628	0.837402	1.13897	1.00041	0.974143	0.990914	0.989152	1.77019	1.37456	1.23251	1.12244	1.03881	0.999138	0.945072	0.983606	1.90679	1.02876
NSFTV108	108	RDP1	Moroberekan	e3b049a9.0	GSOR301100	Guinea	tropical japonica	trj		1.17639	1.30635	1.51637	0.986733	0.888477	0.951351	0.948163	0.942621	1.03356	0.997927	0.989508	1.08009	1.02106	1.16492	0.924186	0.958575	1.47784	1.02165	1.04243	0.983332	0.967407	0.939039	1.19633	1.09245	1.12552	1.00328	0.861071	0.839321	1.78465	1.30009	1.2459	1.13644	0.939756	0.890927	0.868066	1.00802	1.59592	1.04643
NSFTV110	110	RDP1	Mudgo	11bf5114.0	GSOR301102	India	indica	ind	seq	1.44208	0.920991	0.917724	0.962219	1.11703	0.906794	1.00697	1.16329	0.982377	0.934883	0.996524	0.978595	1.47192	0.899677	1.12234	0.80635	1.80075	0.92997	0.94056	0.82863	0.832368	2.3389	0.952819	0.885723	1.01451	1.41121	1.19838	0.857412	1.34783	1.04492	1.10575	0.856045	0.955531	1.08314	1.31667	0.973383	1.40386	0.989841
NSFTV112	112	RDP1	N12	531e23fa.0	GSOR301104	India	aromatic	aro		1.26745	1.05545	1.6847	0.956299	1.07789	0.912376	0.998818	0.944765	1.14322	0.957856	1.02528	0.973176	0.967975	0.97382	1.03073	0.938845	1.46178	0.99374	0.94377	1.11883	1.0178	0.753162	0.638425	0.926964	1.03418	1.03246	1.05043	0.860051	1.71284	1.27269	1.15182	1.03492	1.02948	0.92713	1.01048	0.81971	1.30932	0.864053
NSFTV113	113	RDP1	Norin 20	7a723d9e.0	GSOR301105	Japan	temperate japonica	tej		1.42272	1.5278	1.403	1.02206	1.15909	0.982409	0.976936	0.828638	1.08157	1.01094	1.19009	1.12572	1.21807	1.15412	1.08864	1.13584	1.93924	0.9375	0.986295	1.14334	1.29899	1.56216	1.1852	1.0736	1.17102	1.02099	0.995793	0.875879	1.66311	1.31242	1.16917	1.03573	0.987774	0.83586	0.995665	0.896909	1.73888	1.29602
NSFTV114	114	RDP1	Nova	eac19fb8.0	GSOR301106	United States	admixed JAPONICA	admixed-jap		1.3664	1.2323	1.54973	1.00436	1.23386	1.10076	1.09319	0.969942	1.11662	0.958189	1.16452	1.18554	1.12678	1.06701	1.11154	1.12637	1.75666	0.969211	1.03397	0.994019	1.15603	1.17384	0.834949	1.02458	1.03566	1.00244	1.05474	0.971854	1.79567	1.48127	1.26921	0.954026	1.14193	0.883988	0.965539	0.825584	1.57362	0.919352
NSFTV115	115	RDP1	NPE 835	0bca95e0.0	GSOR301107	Pakistan	temperate japonica	tej		1.32021	1.33858	1.59939	1.00549	1.0511	0.950508	0.945365	1.01472	1.00216	0.955893	1.08784	1.10705	1.1403	1.09917	1.0121	1.01976	1.59503	1.11208	0.976875	0.982718	1.17498	1.98815	1.53602	0.990134	1.0355	1.00379	0.95066	0.838769	1.99549	1.33662	1.12226	0.839491	0.959689	0.904495	0.929624	1.00234	1.7533	1.07195
NSFTV116	116	RDP1	NSFTV116	6cedf6aa.0	GSOR301108	Unknown	tropical japonica	trj		1.22504	1.32601	1.76805	1.0677	1.10769	1.38265	0.976421	1.00952	1.15733	0.939513	1.05139	1.24323	1.02375	1.30472	0.963987	1.53563	1.45433	1.05729	1.04082	1.50933	1.94142	0.55403	0.90347	1.0656	0.984191	1.14886	0.899983	1.1288	1.7937	1.57806	1.26302	1.06492	0.988673	0.937741	0.956434	1.03431	1.71695	1.26889
NSFTV117	117	RDP1	O-Luen-Cheung	5b144b9c.0	GSOR301109	Taiwan	indica	ind		1.44381	1.29151	1.52348	0.971522	1.26886	0.956591	1.01843	1.18501	1.04755	0.970519	1.1467	1.14054	1.26159	1.18196	1.15254	0.92745	1.73626	0.879877	0.857929	0.918648	0.984691	2.02276	0.672326	0.840709	0.839542	1.03299	1.24547	1.03051	1.74644	1.30591	1.23479	1.13641	1.02819	1.25563	1.18853	0.906557	1.4154	0.983108
NSFTV118	118	RDP1	Oro	71bd9426.0	GSOR301110	Chile	temperate japonica	tej		1.26152	1.32082	1.69799	1.05252	0.950999	0.979366	0.997441	0.952712	1.10929	0.979465	1.08043	1.27296	1.04301	1.10245	0.989591	1.15248	1.62099	1.06987	1.19347	0.879559	1.15004	2.34976	1.31292	1.10245	1.08648	1.05529	0.944847	0.868363	1.92016	1.37003	1.28379	1.07198	1.03746	0.924741	0.871564	0.971855	1.53838	1.04294
NSFTV119	119	RDP1	Oryzica Llanos 5	3aa51818.0	GSOR301111	Colombia	indica	ind		1.23456	0.93432	1.31886	0.972317	1.11026	0.856608	0.979377	0.977292	0.993321	0.948141	0.986113	1.00655	1.03928	1.09342	1.01074	0.904278	1.69206	1.02068	0.87644	1.06478	0.962521	1.55484	0.797388	0.864659	0.892564	1.209	1.02128	0.904946	1.62681	1.28126	1.1376	0.989929	0.982254	0.999992	1.12346	0.919309	1.36236	0.992081
NSFTV120	120	RDP1	OS6	8e6220e5.0	GSOR301112	Nigeria	tropical japonica	trj		1.31563	1.38597	0.945505	0.975562	1.09552	1.3893	1.07548	1.12835	1.00562	0.967161	1.10378	1.39528	0.945267	1.48073	1.04507	1.15323	1.55863	0.991275	0.940824	1.28235	1.12859	0.584688	0.88736	1.03376	0.968688	1.04485	1.01934	1.05036	1.61426	1.37461	1.12999	0.987812	1.01454	1.10229	1.03415	1.05682	1.80648	1.29487
NSFTV121	121	RDP1	Ostiglia	280279b3.0	GSOR301113	Italy	temperate japonica	tej		1.24679	1.55898	1.69762	1.02844	1.06171	0.94491	0.988656	1.01998	1.0483	0.981038	1.08136	1.06433	1.08262	1.09724	1.04849	1.01491	1.7046	0.912094	1.02143	1.05849	1.14609	1.77582	0.940083	1.01492	1.09923	0.934689	1.0009	0.990436	1.92913	1.37497	1.16834	1.21324	1.01737	0.955468	0.917354	0.924649	1.52706	1.12917
NSFTV122	122	RDP1	Padi Kasalle	b6dc1bcc.0	GSOR301114	Indonesia	tropical japonica	trj	seq	1.36021	1.3895	1.3908	0.9533	0.986222	0.852498	1.05738	1.31405	1.0525	0.960539	1.03781	1.16315	1.44802	1.19536	1.07034	0.935647	1.6306	1.00052	1.01181	1.23837	1.04454	1.09429	1.6266	1.05543	1.02943	0.938682	1.17504	0.997233	1.84442	1.28142	1.19241	1.00511	1.08413	1.12628	1.1699	1.1774	1.78397	1.08225
NSFTV123	123	RDP1	Pagaiyahan	714ac141.0	GSOR301115	Taiwan	indica	ind		1.40831	1.32692	1.42538	0.961982	1.06149	1.09528	1.02044	1.1445	1.04821	0.945108	0.993533	1.20774	1.21999	1.57751	1.14324	0.982347	1.82852	0.835378	0.897086	1.15972	1.06332	1.61063	0.986799	0.912201	0.862671	1.10893	1.11033	1.06898	1.61357	1.31462	1.29546	1.19177	1.06228	1.13885	1.26452	1.13318	1.4401	1.38187
NSFTV124	124	RDP1	Pankhari 203	6c91b63d.0	GSOR301390	India	aromatic	aro		1.43984	1.33394	1.54712	1.01457	1.18091	0.985163	1.07264	1.18415	1.13492	0.95291	1.12992	1.3221	1.26615	1.27757	1.14089	1.11408	1.72803	1.1165	1.02684	1.3845	1.18635	0.774663	0.901278	0.937388	0.917782	1.03621	1.11435	1.05082	1.55825	1.28575	1.26722	1.07825	1.17014	1.08777	1.41147	1.27269	1.66172	1.10039
NSFTV125	125	RDP1	Pao-Tou-Hung	63f298ba.0	GSOR301116	China	indica	ind		1.30861	1.1862	1.4313	0.97385	1.14538	0.920169	1.0086	1.11068	0.998012	0.964085	1.0265	1.15509	1.20861	1.03582	1.0411	0.948602	1.59044	0.784794	0.936749	1.12059	0.945712	1.21709	0.780533	0.873267	0.931379	1.13189	1.12724	1.03601	1.65736	1.23756	1.24745	0.989535	1.00264	1.05758	1.16387	0.951568	1.39517	0.968266
NSFTV126	126	RDP1	Pappaku	0f6a67da.0	GSOR301117	Taiwan	indica	ind		1.1825	1.27344	1.64804	0.916837	1.13588	1.07295	0.954436	0.823049	0.955764	0.952263	0.968884	1.00951	1.14242	1.34145	0.987455	0.911778	1.4186	0.913511	0.800132	1.09429	1.04422	1.49958	0.859102	0.799395	0.948442	1.14508	1.02128	0.947844	1.83175	1.38255	1.25207	1.1304	0.999402	0.858463	1.12673	0.999288	1.23957	1.24885
NSFTV127	127	RDP1	NSFTV127	b403e79f.0	NA	Unknown	tropical-japonica	trj		1.09254	1.45811	1.91308	0.996943	0.900397	1.26419	0.996781	0.943573	1.01889	0.993446	1.00116	1.01376	0.891897	1.15874	0.882381	1.10382	1.31219	1.09445	1.00587	1.20538	1.29833	0.648815	1.02247	1.07109	1.13301	1.00815	0.943066	1.06894	2.06536	1.35486	0.97908	0.953322	0.969052	1.0311	0.870561	1.10793	1.54942	1.27487
NSFTV128	128	RDP1	Pato De Gallinazo	76a1efc9.0	GSOR301119	Australia	temperate japonica	tej		1.28575	1.53527	1.70357	0.98684	1.05762	1.06385	0.994261	0.92551	1.13298	0.99728	1.11207	1.04059	1.06511	1.14216	1.0531	1.18773	1.70372	1.1108	1.02498	1.16695	1.29851	1.77184	1.16218	1.15735	1.18741	0.937506	1.00406	1.05252	1.88949	1.38497	1.13698	1.1149	1.05656	0.892116	0.903648	1.05056	1.72646	1.13134
NSFTV129	129	RDP1	Peh-Kuh	8fafd383.0	GSOR301120	Taiwan	indica	ind		1.30599	0.99086	1.3301	0.975482	1.11593	1.0776	1.03604	1.16327	1.02417	0.913736	1.00988	1.03787	1.38877	1.23589	1.12067	0.932607	1.79924	0.924199	0.922032	1.07691	1.05738	1.90387	0.942795	0.88444	0.875221	1.13775	1.15689	1.07084	1.69179	1.30822	1.1521	1.09256	1.08253	1.12066	1.21025	1.09226	1.37999	1.03358
NSFTV130	130	RDP1	Peh-Kuh-Tsao-Tu	a796716d.0	GSOR301121	Taiwan	indica	ind		1.40945	1.22332	1.29799	0.953178	1.06531	1.06992	1.05472	1.11638	1.12991	0.96456	1.01626	1.18588	1.40751	1.38455	1.22556	0.980719	1.91316	0.918885	0.913286	1.11301	1.0845	1.90071	0.996862	0.915922	0.881311	1.12207	1.19845	1.12143	1.55345	1.34877	1.28211	1.02286	1.12744	1.08967	1.32311	1.10253	1.48497	1.16409
NSFTV131	131	RDP1	Phudugey	d09d62e7.0	GSOR301122	Bhutan	aus	aus		1.37371	1.73307	1.49998	1.02304	1.05042	0.923112	1.0341	1.18378	1.00956	0.99329	1.09403	1.18585	0.932601	1.30141	1.03248	0.964334	1.60849	0.871067	1.13012	1.11891	1.14618	0.977528	0.840515	0.880973	1.17352	1.06612	1.06148	1.06643	1.73232	1.16092	1.17196	1.63654	0.992485	1.32358	1.21078	1.22234	1.57488	1.24291
NSFTV132	132	RDP1	Rathuwee	02cc7c6d.0	GSOR301123	Sri Lanka	indica	ind		1.22546	1.03714	1.60136	0.9328	0.947393	0.840851	0.926095	1.00339	1.05769	0.996183	0.886589	1.06401	0.830124	1.06702	0.943285	0.780315	1.39086	1.02731	0.796809	1.14845	0.898555	1.42959	0.804197	0.842104	0.907045	1.13365	0.967187	0.870559	1.66134	1.28597	1.24625	0.897278	0.981728	1.0039	1.14402	1.0157	1.22509	1.00335
NSFTV133	133	RDP1	Rikuto Kemochi	1a95985b.0	GSOR301124	Japan	temperate japonica	tej		1.12225	1.13588	2.22849	0.997306	0.777793	1.03946	0.95158	0.898303	1.08867	0.971154	0.949868	1.12543	0.91535	1.0872	0.910675	1.09382	1.44615	1.01394	0.879469	0.941813	1.24142	0.915916	1.07888	1.08614	1.10078	1.05278	0.821274	0.902119	2.33254	1.36292	1.15729	0.926881	0.990204	0.885124	0.803159	0.874289	1.44595	1.10807
NSFTV134	134	RDP1	Romeo	4ab486ec.0	GSOR301125	Italy	temperate japonica	tej		1.12904	0.963981	1.17069	1.10027	0.946714	1.06843	0.979531	0.99495	1.00981	0.959712	1.13677	1.20118	1.00375	0.99634	0.925899	1.13381	1.48114	0.932766	1.18145	1.21557	1.23288	0.551888	0.695888	1.06776	0.981721	1.13406	0.927491	0.965841	1.72275	1.3162	1.07899	0.972763	0.898456	0.912362	0.933988	1.03784	1.61466	1.04399
NSFTV136	136	RDP1	RTS12	d72ee9ba.0	GSOR301127	Vietnam	indica	ind		1.38094	1.06856	1.17782	0.956914	1.02231	0.864997	0.992523	1.22579	0.972075	0.919683	0.930845	1.21655	1.0147	1.05676	1.02008	0.867969	1.71195	0.885483	0.841945	0.951344	0.848277	1.46639	0.89464	0.869457	0.857272	1.20663	1.08985	1.09035	1.84184	1.1801	1.2116	0.876709	0.976469	1.10269	1.19652	0.921966	1.36148	0.881896
NSFTV137	137	RDP1	RTS14	8653bbdb.0	GSOR301128	Vietnam	indica	ind		1.27721	0.860987	1.08417	0.966528	1.14794	0.90589	0.992518	0.957049	0.92651	0.919236	0.983896	1.3862	1.36914	1.09583	1.01781	0.79439	1.68832	0.951764	0.786869	1.24202	0.841649	1.85278	0.914041	0.858275	0.880588	1.32158	1.10467	1.012	1.44771	1.17745	1.24988	0.825721	0.951167	0.949275	1.30211	1.07415	1.48381	1.04886
NSFTV138	138	RDP1	RTS4	1a946dc6.0	GSOR301129	Vietnam	indica	ind	seq	1.40956	1.22734	1.27693	0.961223	1.2839	1.00835	1.06253	1.19767	0.935838	0.917727	1.09753	1.2805	0.950167	1.18688	1.10954	0.923339	1.57438	1.01145	0.981304	0.93655	0.886348	1.33732	1.05464	0.891551	0.816806	0.999345	1.25156	1.09632	1.63221	1.21446	1.13189	0.996231	1.07607	1.0362	1.10916	1.06652	1.39747	1.02978
NSFTV139	139	RDP1	S4542A3-49B-2B12	bd0d322b.0	GSOR301130	United States	tropical japonica	trj		1.29064	1.84448	2.1928	0.959208	0.922783	1.17103	1.03774	0.983897	1.21146	0.980868	0.967329	1.00836	0.940699	1.06278	0.978905	1.16044	1.55675	1.21535	1.14524	1.11993	1.26332	0.660388	1.03466	1.07444	1.11849	1.07087	0.832942	1.07151	2.15879	1.35412	1.25413	1.27481	1.02596	1.05801	0.965519	1.03063	1.38082	1.1504
NSFTV140	140	RDP1	Saturn	85551f9c.0	GSOR301131	United States	tropical japonica	trj		1.24838	1.41978	2.0077	0.957042	0.937134	1.25228	1.09316	0.901311	1.19537	0.98223	1.12802	1.2499	1.12814	1.36677	0.976393	1.28856	1.60929	1.18785	0.917402	1.06596	1.20824	0.970935	0.843586	1.07254	1.06907	1.07725	0.979304	1.07428	2.08887	1.41128	1.08723	1.13322	1.01934	0.971154	1.00602	1.05944	1.62268	1.24279
NSFTV141	141	RDP1	Seratoes Hari	a8319fc6.0	GSOR301132	Indonesia	indica	ind	seq	1.17332	1.46588	2.70453	0.937319	1.02244	0.897304	1.15407	1.097	1.06212	0.998035	0.965039	1.03529	0.886582	1.03785	0.989688	0.906559	1.49549	1.11976	0.999513	1.50314	0.891728	0.897173	0.520974	0.895597	0.968674	1.08793	0.983444	1.11223	2.4225	1.20828	1.43462	1.43596	1.16851	1.0942	1.09806	1.08041	1.39624	1.12455
NSFTV142	142	RDP1	Shai-Kuh	806c51cc.0	GSOR301133	China	indica	ind		1.42742	1.24897	2.25031	0.95778	1.33917	1.11715	1.17891	1.10994	1.14543	0.966744	1.15073	1.17773	1.06522	1.26008	1.21549	0.928737	1.87525	1.07351	0.925509	1.21441	1.03954	1.36269	0.996012	1.01821	1.00789	1.05353	1.16366	1.1433	2.16307	1.37645	1.16266	1.00798	1.21022	0.994105	1.1569	1.09126	1.39964	1.15027
NSFTV143	143	RDP1	Shinriki	3ea144c5.0	GSOR301134	Japan	temperate japonica	tej		1.33301	1.54969	1.58312	0.986423	0.970938	1.05208	1.04146	0.860993	1.10413	0.984213	1.08045	0.949182	1.18695	1.13944	1.08678	0.907072	1.82417	1.01177	0.910174	1.15624	1.09383	2.71028	1.09705	1.01463	1.16536	0.985312	0.950609	0.921719	2.22467	1.40995	1.11963	1.10407	0.999672	0.834836	0.921068	0.911734	1.61716	1.20908
NSFTV144	144	RDP1	Shoemed	3269952e.0	GSOR301135	United States	temperate japonica	tej		1.45748	1.69713	1.97899	0.985314	1.20166	1.13298	1.06979	1.08375	1.21009	0.978343	1.21702	0.994808	1.28217	1.16206	1.13008	1.05352	1.8364	0.971731	0.956916	0.923085	1.30864	2.24502	1.238	1.08588	1.05335	0.925858	1.05819	1.06969	1.80167	1.52479	1.12744	1.10794	1.15715	0.987723	0.927464	0.935878	1.28981	1.04506
NSFTV145	145	RDP1	Short Grain	17c4070a.0	GSOR301136	Thailand	indica	ind	seq	1.22522	1.28214	1.11203	0.911359	1.02282	0.986788	1.00811	1.03306	0.956523	0.972856	0.841421	1.02954	1.33224	1.1736	1.02265	0.873762	1.62813	1.00898	0.907749	1.25921	1.06585	1.25552	1.05143	0.879491	1.04968	1.34156	1.00357	0.981176	1.59215	1.2959	1.24053	0.973675	0.931984	1.01637	1.26945	1.12921	1.3884	1.12488
NSFTV147	147	RDP1	Sinampaga Selection	48b4f132.0	GSOR301138	Philippines	tropical japonica	trj	seq	1.26214	1.45582	1.72642	1.00374	0.946012	1.12665	1.03261	1.06578	1.05351	0.978257	1.07121	1.23251	0.922729	1.14091	0.961073	1.14471	1.47805	1.06645	1.0666	0.933691	1.16676	1.38797	1.20212	1.12749	1.14544	1.00164	0.938366	0.998274	2.02363	1.41031	1.18394	1.09574	1.01456	1.00954	0.856597	0.93639	1.59582	1.11434
NSFTV148	148	RDP1	Sintane Diofor	ed1beb9e.0	GSOR301139	Burkina Faso	indica	ind		1.23874	1.23733	1.23811	1.00144	1.08507	1.11227	0.954294	1.10465	0.944992	0.952682	0.986625	1.42071	1.09622	1.28702	1.04067	1.01681	1.66947	0.956128	0.992623	0.849511	1.03626	2.00239	0.987623	0.861971	0.993815	1.20698	1.03814	1.02114	1.68027	1.24062	1.18833	0.994745	1.00581	1.0678	1.02809	1.04636	1.32153	1.12786
NSFTV149	149	RDP1	Sinaguing	d56e98bc.0	GSOR301140	Philippines	tropical japonica	trj	seq	1.10617	1.4033	1.61423	0.931835	0.739228	1.16036	0.915276	0.967268	1.07677	1.00347	0.827082	1.11723	0.688128	0.970775	0.879488	1.23555	1.45663	0.938813	1.01129	0.77085	1.162	1.31534	1.55569	1.08303	1.08345	1.1717	0.750647	0.902103	1.83027	1.37385	1.20862	0.848785	0.862676	1.01606	0.852976	0.878137	1.25735	1.12933
NSFTV150	150	RDP1	Sultani	128dd425.0	GSOR301141	Egypt	tropical japonica	trj		1.29057	1.19292	1.4379	0.970041	0.831355	1.06995	1.01465	0.951828	1.06889	0.966435	0.966762	1.0688	0.888357	0.939679	0.955594	0.96041	1.43523	1.00219	1.04031	1.0085	0.971046	0.689546	0.860185	1.09861	1.05607	0.998176	0.930899	0.914847	1.81907	1.26833	1.09856	0.926561	0.95059	0.89421	0.998538	0.914552	1.50565	0.988621
NSFTV151	151	RDP1	Suweon	dee26171.0	GSOR301142	Republic of Korea	temperate japonica	tej		1.37596	1.40796	1.95097	0.983079	1.0324	0.937397	0.942765	1.0032	1.17905	0.95807	1.05854	1.00229	1.11121	1.16821	1.05241	1.09522	1.75181	1.10193	0.952846	1.16764	1.23636	2.53801	1.2663	1.09263	1.02023	1.03329	0.935037	0.998754	2.02797	1.37277	1.19204	1.06781	1.00836	0.943671	0.909272	0.96393	1.58192	1.16498
NSFTV152	152	RDP1	T 1	e4533c8b.0	GSOR301143	India	aus	aus		1.38381	1.06607	1.48413	0.931748	1.05617	1.05116	1.06757	1.1369	1.05699	0.954387	1.00515	1.19501	0.926969	1.21654	1.10999	0.920731	1.66295	0.869735	0.747941	1.02752	1.11837	1.71355	1.24893	0.905311	0.86435	1.20106	1.01364	1.10663	1.91464	1.4379	1.56207	0.938212	1.07187	1.18979	1.28333	0.988494	1.32184	1.18524
NSFTV153	153	RDP1	T26	40f343f4.0	GSOR301144	India	aus	aus		1.32581	1.04445	1.36793	1.00676	1.12645	1.03857	0.999386	1.28832	1.01611	0.938112	1.03989	1.23992	0.947037	1.17491	1.08918	0.996086	1.72917	0.932736	0.912493	1.05687	1.08276	2.0553	1.11474	0.852198	0.833271	1.17412	0.993509	1.09577	1.7697	1.21588	1.33936	0.961804	1.0077	1.29784	1.18794	1.01459	1.24147	1.15466
NSFTV154	154	RDP1	Ta Hung Ku	dfdfb828.0	GSOR301145	China	temperate japonica	tej		1.17195	0.924586	0.959932	0.927777	0.862117	0.693801	0.955699	0.871847	0.890689	0.978737	0.968546	1.19715	1.0568	0.874443	0.898213	0.884227	1.42715	1.19917	1.08893	1.46603	0.948652	1.44155	1.24685	1.07413	1.23069	1.27586	0.857953	0.864875	1.49391	1.1495	1.48884	0.89187	0.828378	0.808776	1.08982	1.04957	1.67281	1.07707
NSFTV155	155	RDP1	Ta Mao Tsao	9127f236.0	GSOR301146	China	temperate japonica	tej		1.23812	1.22881	1.16115	0.992884	1.02442	0.832212	0.946313	0.992277	0.945416	0.989891	1.10138	1.05276	0.946318	1.0518	0.95639	1.02336	1.48452	1.11838	1.09176	1.22839	1.09587	1.27932	1.13002	1.04537	1.02159	1.04992	0.925492	0.933882	1.62146	1.25901	1.12847	0.969158	0.914552	0.963319	0.963181	1.05791	2.04247	1.07407
NSFTV156	156	RDP1	Taichung Native 1	93387d96.0	GSOR301147	Taiwan	indica	ind		1.5511	1.1333	1.50014	0.881174	1.18342	1.17954	1.05474	1.19571	1.2095	0.965442	1.02453	1.09481	1.73244	1.28008	1.23673	0.909287	1.88271	1.09982	0.861541	1.36629	0.975041	2.6619	0.934475	0.948424	1.02551	1.21991	1.23088	1.19877	1.73525	1.2822	1.16635	1.13003	1.05437	1.09936	1.48918	1.18746	1.64703	1.33211
NSFTV157	157	RDP1	Tainan Iku 487	2db62b89.0	GSOR301148	Taiwan	temperate japonica	tej		1.32696	1.57009	1.83902	0.98647	1.089	1.33147	1.03404	0.974977	1.08652	0.961231	1.16901	1.1734	1.04578	1.31063	1.00578	1.11255	1.67925	1.11875	1.019	1.78604	1.28222	1.40833	1.22511	1.07052	1.10608	1.03562	0.879114	1.02981	2.32684	1.26625	1.2093	1.14011	0.97613	0.9311	0.958554	1.02523	1.72641	1.27283
NSFTV158	158	RDP1	Taipei 309	6516a500.0	GSOR301149	Taiwan	temperate japonica	tej		1.27842	1.44444	1.80659	1.03272	1.0131	1.03668	1.01215	1.01991	1.08664	0.971767	1.06261	1.25834	0.99314	1.215	1.02575	1.07748	1.64054	1.03112	0.964438	0.988297	1.1588	1.91383	1.12753	1.07483	1.0325	1.09898	0.920173	0.966489	2.00484	1.35504	1.29486	1.12732	1.03298	0.94856	0.870382	0.940747	1.49372	1.13979
NSFTV159	159	RDP1	Tam Cau 9A	4ef132dc.0	GSOR301150	Vietnam	indica	ind		1.48395	1.39157	1.32311	0.934625	1.19332	1.02205	1.07471	1.28595	1.00133	0.955736	1.11319	1.2217	1.40259	1.15887	1.18785	0.828581	1.86169	0.903168	0.925705	1.04802	0.872642	1.50535	0.817294	0.891074	0.91903	1.01139	1.3116	0.996975	1.61234	1.23859	1.1248	1.12985	1.0892	1.1731	1.2499	0.925611	1.47575	1.05823
NSFTV160	160	RDP1	NSFTV160	f659d521.0	GSOR301151	Unknown	aromatic	aro		1.57695	1.2489	1.65495	0.949953	1.1512	0.911832	1.14463	1.04931	1.31392	0.921741	1.23188	1.25158	1.41408	1.31476	1.2478	1.25597	1.83619	1.14556	1.03771	1.32741	1.19424	0.424021	0.921847	1.03277	0.856034	1.00873	1.16819	1.08717	1.78972	1.31393	1.1314	0.91849	1.17562	0.981858	1.32694	1.63305	1.82818	1.0283
NSFTV161	161	RDP1	TeQing	4f643bf5.0	GSOR301152	China	indica	ind		1.47359	1.51326	1.37124	0.945633	1.22881	1.30439	0.994988	1.12383	1.10597	0.971767	1.08796	1.132	1.60673	1.42847	1.15848	1.13964	1.89286	0.787044	0.971722	1.0343	1.31461	2.39138	0.986921	0.947348	1.02045	1.04992	1.13147	1.16667	1.58287	1.40274	1.21115	1.11707	1.07011	1.13313	1.11002	1.08228	1.3413	1.32951
NSFTV162	162	RDP1	TKM6	2b28e441.0	GSOR301153	India	indica	ind		1.47296	1.40987	1.55247	0.934733	1.17003	0.989972	1.02765	1.23562	1.09326	0.937384	1.10745	1.10115	1.06938	1.23228	1.09729	0.959101	1.67665	1.02164	1.04606	1.14332	0.993663	1.76562	0.958706	0.913884	0.873265	0.988183	1.19105	1.15648	1.70937	1.29311	1.19339	1.18781	1.07409	1.11186	1.18559	1.2172	1.48537	1.05717
NSFTV163	163	RDP1	Taducan	192e24ab.0	GSOR301154	Philippines	indica	ind		1.47083	1.23197	1.50341	0.979171	1.35969	1.05257	1.0949	1.13909	1.0531	0.960981	1.13021	1.15764	1.04438	1.15738	1.21996	0.962587	1.90265	0.973768	0.933149	1.14606	0.982556	1.60867	0.860792	0.960064	0.866868	0.929943	1.26153	1.10456	1.77196	1.30424	1.15196	1.02097	1.20761	0.988687	1.05653	1.1848	1.42743	1.1113
NSFTV164	164	RDP1	Tondok	72497775.0	GSOR301155	Indonesia	tropical japonica	trj	seq	1.30153	1.25256	1.5486	0.910276	0.840842	0.734881	0.965078	0.987608	0.981223	0.978519	0.934219	1.08985	1.18751	1.05579	0.865797	0.949773	1.47246	0.954583	0.931935	0.809134	0.898973	1.61911	1.37208	1.01112	1.07309	1.19476	0.869851	0.923535	1.86374	1.2754	1.31903	1.02155	0.871084	0.918992	0.987297	1.03169	1.56996	1.03807
NSFTV165	165	RDP1	Trembese	9b2223bb.0	GSOR301156	Indonesia	tropical japonica	trj	seq	1.21402	1.35451	1.30144	0.975664	0.852155	1.09447	0.932717	1.02716	0.997077	1.00303	0.971091	1.12151	1.08022	1.24999	0.939373	1.01812	1.55514	1.00556	0.998866	0.912376	1.01556	1.18792	1.34624	0.984747	1.15095	1.08104	0.876716	0.951306	1.73494	1.34055	1.18495	1.02918	0.955678	0.94534	0.918605	1.1176	1.53837	1.18333
NSFTV166	166	RDP1	Tsipala 421	61152244.0	GSOR301157	Madagascar	admixed INDICA	admixed-ind		1.45552	1.56641	1.53233	0.951689	1.12997	1.01225	1.01505	1.18409	1.08473	0.980234	1.07918	1.09749	1.04314	1.04904	1.05039	1.02485	1.6958	0.868073	1.00228	0.946865	1.06219	2.18465	0.967123	0.928628	1.09553	0.9772	1.14472	1.05063	1.70859	1.32811	1.16769	1.1114	1.04234	1.1286	0.962578	0.911254	1.35392	1.02275
NSFTV167	167	RDP1	B6616A4-22-Bk-5-4	8e941960.0	GSOR301158	United States	tropical japonica	trj		1.11201	1.49532	1.64393	0.928017	0.644131	1.16368	0.991705	0.853448	0.987427	1.028	0.811503	1.01949	0.645305	0.981748	0.836865	0.889598	1.40169	1.07908	0.904088	0.952083	0.874919	0.59305	0.903216	1.09678	1.16747	1.14609	0.739816	0.971405	1.96105	1.17935	1.16673	1.121	0.862016	0.889874	0.891153	0.986231	1.44299	1.10253
NSFTV169	169	RDP1	WC 6	ba028784.0	GSOR301160	China	temperate japonica	tej		1.21757	1.4702	1.72922	1.0588	0.936038	0.989819	0.965457	0.933146	1.06418	0.993784	1.09862	1.18879	0.925458	1.07478	0.911615	1.16664	1.47866	1.11831	1.1002	1.11691	1.21613	1.24488	1.23105	1.12419	1.22102	1.0338	0.900867	0.954111	1.90989	1.38667	1.20609	1.02322	0.958191	0.836459	0.883103	0.921184	1.63802	1.09316
NSFTV170	170	RDP1	Wells	715bc18e.0	GSOR301161*	United States	tropical-japonica	trj		1.39887	1.35435	1.54478	0.959141	1.15924	0.893088	1.08244	1.02928	1.07771	0.973381	1.01702	1.03206	1.51519	1.13089	1.0849	0.921785	1.714	0.970607	0.95497	1.32693	1.00883	1.51749	1.05774	0.93355	1.02716	1.17244	1.07651	1.05018	1.69312	1.25494	1.23065	0.965386	1.05571	1.00391	1.39101	1.01944	1.4622	0.973324
NSFTV171	171	RDP1	ZHE 733	b238d197.0	GSOR301162	China	indica	ind		1.34336	1.1747	1.27599	0.910004	1.1381	0.776748	0.974055	1.2451	0.974366	0.928757	0.944406	1.29861	1.10458	1.23041	1.02652	0.988794	1.6371	0.982269	0.858721	1.00761	0.993713	1.92352	0.853116	0.774975	0.851023	1.2502	1.09849	1.07225	1.77628	1.22936	1.33618	0.888128	0.969189	1.13247	1.21375	1.05987	1.29692	1.04928
NSFTV172	172	RDP1	Zhenshan 2	9ac72c9e.0	GSOR301163	China	indica	ind	seq	1.42577	1.18884	1.42659	0.964425	1.22752	0.866676	1.05496	1.14813	1.08851	0.946691	1.01852	1.24556	1.49859	1.17897	1.18713	0.983631	1.84723	0.902629	0.864757	1.30757	1.07017	1.82246	1.12679	0.873334	0.933878	1.17956	1.15664	1.03318	1.60746	1.37135	1.31307	0.875465	1.15576	1.05891	1.38905	1.01453	1.38594	0.965972
NSFTV173	173	RDP1	Nipponbare	0f847952.0	GSOR301164	Japan	temperate-japonica	tej		1.34125	1.49256	2.18629	0.949886	1.0574	0.895184	0.950108	0.995431	1.10932	1.00074	1.06386	0.968213	0.957512	1.08737	1.01787	1.04002	1.68795	0.953847	0.923415	1.13952	1.20567	2.10161	1.15376	1.04421	1.06511	1.02937	0.914478	0.947189	2.27818	1.3256	1.31896	1.08693	0.981584	0.954719	0.85274	0.951261	1.54191	1.07135
NSFTV174	174	RDP1	Azucena	08de34ee.0	GSOR301165	Philippines	tropical-japonica	trj		1.23665	1.39987	1.48583	0.928513	0.817728	0.93894	1.10728	1.10993	0.944949	0.968715	0.977048	1.03563	0.921135	0.914414	0.978822	0.968807	1.50488	1.09846	1.14294	0.853126	0.830343	0.730172	1.18458	1.0017	1.08802	1.10567	0.893471	1.02726	2.12868	1.18108	1.17168	0.977636	0.953446	1.00496	0.960734	1.00401	1.60553	0.946962
NSFTV175	175	RDP1	NSFTV175	1e91cb13.0	NA	Unknown	tropical-japonica	trj		1.22839	1.02195	1.19809	0.961161	0.947347	0.850302	1.60453	1.06778	0.871314	0.967308	1.13311	1.08163	0.911963	1.0382	1.20035	0.876027	1.50014	1.08471	1.04995	1.01652	0.841666	0.496714	0.850343	1.02769	0.888336	1.08558	1.01416	1.04632	2.2336	1.15189	1.28632	0.864815	0.896364	1.00499	0.987221	0.99632	2.37263	1.02941
NSFTV176	176	RDP1	583	8cfa8fb2.0	GSOR301167	Ecuador	tropical japonica	trj		1.15518	1.41006	1.81944	0.973751	0.827813	1.15652	0.931548	1.01911	1.04596	1.00526	0.939891	1.01932	0.82427	1.0876	0.91167	1.09185	1.49721	1.23086	0.990753	1.08557	1.12962	1.07731	0.906068	1.09733	0.965762	1.13996	0.828309	1.03576	2.15523	1.42135	1.19163	1.05176	0.92929	1.00427	0.920043	0.880205	1.6128	1.08874
NSFTV177	177	RDP1	68-2	15e6c437.0	GSOR301168	France	temperate japonica	tej		1.29514	1.61268	2.48779	0.919782	0.9041	0.694841	0.97014	1.04986	1.21782	0.974446	0.969347	0.824783	0.859312	0.956569	1.03204	0.890887	1.63833	0.986144	0.874034	1.07507	1.02411	1.5817	1.08153	1.03534	0.940651	0.992101	0.90661	0.992998	2.30578	1.33442	1.31703	1.08656	1.05944	0.992311	0.882244	0.995055	1.45521	0.925633
NSFTV178	178	RDP1	ARC 6578	480f7505.0	GSOR301169	India	aus	aus		1.23908	1.48632	1.57687	0.936663	0.93785	1.07354	0.914091	1.00263	1.04243	1.02934	0.858468	0.952663	0.987132	1.33725	1.04463	0.980798	1.66195	0.885115	0.792734	1.00421	1.07315	1.70484	1.14537	0.911916	1.01994	1.04217	0.934009	0.973407	1.76679	1.41403	1.34575	1.14389	0.98326	1.09759	1.11634	1.01193	1.24026	1.1858
NSFTV179	179	RDP1	Bellardone	5505a767.0	GSOR301170	France	temperate japonica	tej		1.24566	1.36294	1.62563	0.911528	0.780897	0.811488	0.966261	0.973339	1.03455	0.957487	0.914277	1.00001	0.901484	1.13077	0.969219	0.932186	1.57334	1.01205	0.975702	1.12485	0.899586	1.93975	1.29689	1.09028	1.05451	1.12976	0.851897	0.996414	2.11039	1.31954	1.18377	1.02197	0.913722	0.937831	0.914147	0.966535	1.63037	1.08209
NSFTV180	180	RDP1	Benllok	f948d7b5.0	GSOR301171	Peru	temperate japonica	tej		1.12471	1.26742	1.46451	0.943024	0.861389	0.826616	0.826182	0.958279	0.945892	0.989303	0.916645	1.00084	0.98545	0.938363	0.873386	1.00165	1.49072	1.06497	0.935453	0.811383	1.10418	2.39017	1.05039	0.977436	0.942606	1.10666	0.841575	0.877571	2.08413	1.36418	1.08299	0.994367	0.808711	0.89613	0.800039	0.863951	1.48518	0.970904
NSFTV181	181	RDP1	Bergreis	8cd35626.0	GSOR301172	Austria	temperate japonica	tej		1.37484	1.29198	1.62438	0.960545	0.862081	0.757974	0.927824	1.00917	1.00337	0.986989	0.938739	1.00647	0.978727	1.00147	0.914422	0.9485	1.54376	1.01179	0.945916	0.855367	0.831262	3.28499	1.46644	0.995271	1.12526	1.15619	0.905802	0.910252	1.7899	1.25188	1.37355	0.827121	0.852045	0.941583	1.02618	0.861853	1.3899	0.995984
NSFTV182	182	RDP1	Blue Rose Supreme	024bbd20.0	GSOR301173	United States	admixed JAPONICA	admixed-jap		1.2035	1.45748	1.93485	0.892207	1.03823	0.858374	1.07674	0.922776	0.99864	0.969726	1.05426	1.12789	0.935262	1.04576	1.01852	0.952322	1.61021	0.935993	0.972294	1.10742	0.750584	0.846186	0.715667	0.951443	0.997891	1.05705	0.993863	1.03501	2.26641	1.26524	1.07648	1.16794	1.04187	0.92389	1.05377	1.00464	1.41799	1.03864
NSFTV183	183	RDP1	Boa Vista	c08a5ea2.0	GSOR301174	El Salvador	tropical japonica	trj	seq	1.2775	1.25094	1.84187	0.959635	0.913394	1.08081	1.08264	1.017	1.1193	0.958108	1.06341	1.12012	0.685783	1.09852	1.00635	1.06971	1.55654	1.011	1.04888	1.58326	1.04721	0.67678	0.778714	1.12159	1.09595	1.03416	0.884599	1.08664	2.1226	1.26952	1.18518	1.03385	1.0135	0.963309	0.941224	1.0146	1.94628	1.12717
NSFTV184	184	RDP1	Bombon	7119ebee.0	GSOR301175	Spain	temperate japonica	tej		1.14596	1.30624	0.865902	0.987814	0.855804	0.888753	1.00953	1.01089	0.851219	1.00047	0.969452	1.04196	0.880771	1.00129	0.922015	0.893101	1.51415	0.916807	0.947723	1.0151	0.889312	1.17363	1.1672	0.987468	1.06775	1.05902	0.874115	0.93077	1.63421	1.1823	1.18603	0.878753	0.885033	0.959734	0.925966	1.00339	1.56555	1.13427
NSFTV185	185	RDP1	British Honduras Creole	c97be7ae.0	GSOR301176	Belize	tropical japonica	trj		1.30294	1.55932	1.8245	1.00368	0.990231	1.20066	1.08342	1.08832	1.08611	0.951974	1.10731	1.10812	0.910989	1.09453	0.969136	1.08483	1.50404	0.981792	1.06063	1.06369	1.10495	0.60193	0.984785	1.00074	1.01507	0.931779	1.04665	1.10156	2.00525	1.35533	1.0857	1.05725	0.97444	1.04255	0.973216	0.992559	1.47867	0.994515
NSFTV186	186	RDP1	Bul Zo	4559ff3f.0	GSOR301177	Republic of Korea	temperate japonica	tej		1.24331	1.58602	1.60909	0.97537	0.967373	1.16004	0.971642	1.04593	1.09157	1.01552	1.05154	0.976555	1.02406	1.25146	0.987	1.15958	1.58904	0.960463	0.940124	1.30421	1.35996	1.40516	1.39374	1.0883	1.05369	0.983487	0.951403	0.995335	1.88261	1.48455	1.17713	1.08103	0.996568	1.01668	0.874537	0.992169	1.64615	1.19379
NSFTV187	187	RDP1	C57-5043	60e142c3.0	GSOR301178	United States	tropical japonica	trj	seq	1.20862	1.64457	2.35346	0.982317	0.949424	1.28118	1.00524	0.9546	1.18162	0.960747	1.01979	1.1715	0.95398	1.10403	1.03784	1.22252	1.6791	0.999701	1.10986	0.926433	1.26996	1.19546	1.23666	1.08715	1.13375	0.939786	0.929403	1.05403	2.34115	1.46037	1.17552	1.02395	1.1204	0.901526	0.802535	0.950593	1.21498	1.05344
NSFTV188	188	RDP1	Coppocina	bf18cbae.0	GSOR301179	Bulgaria	tropical japonica	trj		1.36126	1.46715	1.86663	1.00406	0.869718	1.17981	0.993889	1.03486	1.15015	0.997309	1.08231	1.10909	1.08926	1.12418	1.03292	1.20711	1.67939	0.976787	1.09483	1.02978	1.18519	1.16151	1.1374	1.12101	1.1281	0.979093	0.966783	0.986733	2.02302	1.41999	1.10012	1.08521	1.00333	0.954009	0.882716	0.994864	1.64869	1.0975
NSFTV189	189	RDP1	Criollo La Fria	661eaeaa.0	GSOR301180	Venezuela	indica	ind		1.34385	1.28389	1.19685	0.983221	1.06312	1.07706	0.920525	1.19478	0.989219	0.929681	0.974652	1.1886	1.15529	1.17241	1.01465	0.972019	1.61086	0.944335	0.940899	1.08071	1.13206	1.99416	0.822271	0.890938	0.846705	1.21127	1.02444	1.07462	1.52194	1.28417	1.26272	1.12188	0.956465	1.13038	1.19596	1.08386	1.18217	1.14392
NSFTV190	190	RDP1	Delrex	bf7afed8.0	GSOR301181	United States	tropical japonica	trj	seq	1.14813	1.497	1.73449	0.979834	0.871361	0.91684	1.00158	1.03431	1.02741	0.955058	0.998598	1.19003	0.902185	1.0774	0.952742	1.0095	1.48981	1.09514	1.0192	1.15328	1.14702	0.699682	1.25898	1.12781	1.09187	0.964829	0.881231	1.0354	2.0202	1.24379	1.08474	1.04103	0.97726	1.00397	0.912376	1.03252	1.55424	0.995023
NSFTV191	191	RDP1	Dom Zard	97ce6839.0	GSOR301182	Iran	aromatic	aro		1.28523	1.37856	1.18465	0.962686	0.991547	0.918948	1.00868	1.18325	0.982961	0.933396	1.07251	1.16845	1.15729	1.16397	1.02137	1.03315	1.55364	0.970672	0.96082	1.11658	1.11457	1.15892	0.872601	0.980993	0.920476	0.949935	1.08273	1.11067	1.66727	1.33839	1.26151	1.00562	1.01418	1.01385	1.04794	1.12399	1.67005	1.14241
NSFTV192	192	RDP1	Erythroceros Hokkaido	fdd98970.0	GSOR301183	Poland	temperate japonica	tej		1.3369	1.4401	1.52396	1.06145	0.910262	1.00452	0.942188	0.947122	1.02767	1.00822	1.0662	1.0775	0.987874	1.11678	0.94289	1.10796	1.54599	0.907709	1.03445	1.01981	1.14474	1.26201	0.957098	1.01299	1.10397	1.04036	1.01842	0.934466	1.75196	1.32094	1.21096	1.10832	0.922394	0.923019	1.02072	0.919949	1.58644	1.10292
NSFTV193	193	RDP1	Fossa Av	5632be21.0	GSOR301184	Burkina Faso	tropical japonica	trj		1.14184	1.18938	1.674	0.942579	0.845568	0.919538	0.997618	0.976162	0.886844	0.961807	1.01857	1.26949	0.96821	1.07612	0.91303	0.967774	1.45481	1.00881	0.952653	0.944649	0.996948	0.576322	1.08686	1.02909	1.01697	1.02325	0.870362	0.99863	2.21142	1.35258	1.17535	0.999788	0.933333	0.900493	0.979981	1.00714	1.68774	1.04477
NSFTV194	194	RDP1	Hg 24	7c74fa8e.0	NA	Burkina Faso	admixed	admixed		1.31625	1.12132	0.9665	0.94707	1.40401	0.762072	0.975731	1.20717	0.873099	0.947632	1.05638	1.39952	1.12529	1.14808	1.06657	0.832127	1.67552	1.21708	1.05984	1.19214	0.856456	1.74624	1.49688	0.797059	0.934395	1.17183	1.01249	0.855015	1.28379	1.15828	1.37923	0.832303	1.02098	1.10408	1.32756	1.09723	1.22793	1.02251
NSFTV195	195	RDP1	IRAT 13	3c10a4b8.0	GSOR301186	Cote d'Ivoire	tropical japonica	trj	seq	1.33861	1.23725	1.7542	0.979311	1.13432	1.23347	1.07926	1.0056	1.13958	0.983501	1.1089	1.29056	1.05379	1.17237	1.09061	1.23913	1.66774	1.13307	1.1396	1.21792	1.1188	0.808128	0.797001	1.10972	1.04529	0.940852	1.03114	1.05597	2.01068	1.3233	1.18289	1.00435	1.11101	0.926994	1.01876	1.05333	1.68668	0.995945
NSFTV196	196	RDP1	JM70	cff871e8.0	GSOR301187	Mali	indica	ind		1.31285	1.27797	1.14217	0.986451	1.15288	1.04742	0.964809	0.919167	0.917696	1.03241	1.02599	1.17984	1.81117	1.20467	1.00961	0.902258	1.62039	1.03757	0.844735	0.893926	0.914991	2.10569	0.843696	0.863031	1.00552	1.16157	1.14421	0.933342	1.30651	1.25119	1.08481	1.10627	0.973748	0.982268	1.16144	1.09949	1.42908	1.1295
NSFTV198	198	RDP1	Leah	818143d8.0	GSOR301189	United States	tropical japonica	trj		1.21205	1.34193	1.66268	1.10865	0.922433	1.04416	0.926437	1.07259	1.0386	0.981987	0.95896	1.0542	0.848169	1.28682	0.920402	1.08254	1.55114	1.12172	1.06854	1.25928	1.34362	0.909512	1.19488	0.972197	0.958448	1.18377	0.839915	1.04575	1.83574	1.26735	1.3128	1.12793	0.920604	1.02636	0.962797	1.00823	1.51303	1.13974
NSFTV199	199	RDP1	NSFTV199	958ed737.0	GSOR301190	Unknown	tropical-japonica	trj		1.31244	1.20381	1.52118	0.975897	1.04951	1.22608	1.1096	1.09513	1.1307	0.973932	1.10658	0.93488	1.19318	1.12019	1.10889	1.00329	1.69802	1.04707	1.27678	0.866576	1.27501	0.344633	0.945414	0.998965	0.997171	0.996847	1.11371	1.08129	1.97423	1.2665	1.03489	1.02223	1.12529	1.01545	1.01875	1.03666	1.69603	0.858913
NSFTV200	200	RDP1	P 737	c8a73fe7.0	GSOR301191	Pakistan	aus	aus		1.22791	1.15964	0.93988	1.01669	0.613667	1.93778	1.01148	1.25157	0.864121	1.00172	0.952063	1.44957	0.623201	1.05343	0.93689	0.947995	1.47989	1.01396	1.18749	1.03998	0.893049	1.41119	1.18777	0.834343	0.998385	1.32529	0.883804	1.05735	1.37022	1.17879	1.42883	0.820189	0.839765	1.11151	1.34996	1.0978	1.20082	1.23292
NSFTV201	201	RDP1	Pate Blanc Mn 1	263f2baf.0	GSOR301192	Cote d'Ivoire	tropical japonica	trj	seq	1.18148	1.2783	1.74248	0.945634	0.89749	0.94289	1.01957	0.944257	1.05368	0.944408	0.992789	1.179	1.15962	1.14891	0.941836	0.949611	1.52283	1.11428	1.06515	1.03664	0.986447	1.47835	1.30777	1.11866	1.0719	1.05367	0.934926	0.99652	1.92137	1.33848	1.20631	1.09257	0.999461	0.898799	0.938466	1.07681	1.691	1.13247
NSFTV202	202	RDP1	Pratao	ccdc6d39.0	GSOR301193	Brazil	tropical japonica	trj		1.17321	1.50158	1.46917	1.08293	0.967055	1.3056	1.05057	1.10553	1.01961	0.947122	1.0296	1.43717	0.94535	1.24328	0.926089	1.30352	1.45976	1.02871	1.24502	1.67724	1.42939	0.0544349	0.984452	1.14921	1.00465	1.12703	0.908384	1.20453	1.5999	1.32751	1.25653	0.964721	1.00969	1.00839	1.03379	1.09375	1.85637	1.04441
NSFTV203	203	RDP1	Radin Ebos 33	f46f03bf.0	GSOR301194	Malaysia	indica	ind		1.37446	1.09154	1.35533	0.889073	1.12075	0.828946	1.01581	1.01229	0.975283	0.951374	1.04914	1.28688	1.1741	1.10547	1.07463	0.796124	1.65416	0.958305	0.830521	1.1108	0.781957	2.43387	0.983153	0.895457	1.00656	1.18549	1.16277	1.06429	1.67856	1.21831	1.34648	1.0448	0.993085	0.976644	1.30786	1.05268	1.54218	1.11555
NSFTV204	204	RDP1	Razza 77	778cea6e.0	GSOR301195	Italy	temperate japonica	tej		1.19942	1.308	1.35904	0.994306	0.938586	0.914413	0.916025	0.885806	1.01705	0.992708	0.994916	1.04899	0.936008	1.12847	0.89674	0.967426	1.54475	1.01254	0.995011	0.919194	0.954502	1.31627	0.98553	1.02383	0.991789	1.07595	0.888113	0.891242	1.8694	1.22364	1.16893	1.11794	0.883602	0.879903	0.808052	0.984826	1.62354	1.16586
NSFTV205	205	RDP1	Rinaldo Bersani	348853a5.0	GSOR301196	Italy	temperate japonica	tej		1.22704	1.52674	1.00885	1.07851	0.835431	0.916525	0.898812	1.14765	1.01754	0.950196	0.903733	1.0099	0.801997	1.1581	0.898345	1.07451	1.45452	0.856866	1.25858	1.17236	1.13983	1.09253	1.34555	1.10056	0.982491	1.13977	0.83056	1.0282	1.47506	1.2683	1.2368	1.1032	0.858271	1.13828	0.964969	1.15332	1.60866	1.14332
NSFTV206	206	RDP1	Rojofotsy 738	37249a74.0	GSOR301197	Madagascar	admixed INDICA	admixed-ind		1.39951	1.47437	1.5918	0.914361	1.1296	0.986533	1.13904	1.47276	1.12341	0.945639	0.927221	0.869648	1.35682	1.08685	1.1599	0.792948	1.71386	1.06494	0.982294	1.05521	0.95098	2.87624	1.22846	0.941561	1.14631	1.07673	1.17545	1.1033	1.77752	1.24262	1.28313	0.934333	1.11211	1.32076	1.19712	0.998918	1.35529	0.960943
NSFTV207	207	RDP1	Sigadis	d628ec3a.0	GSOR301198	Indonesia	indica	ind		1.3546	1.21424	1.43535	0.913632	1.15976	0.912055	1.04998	1.19928	1.04968	0.957062	1.05667	0.923437	0.962878	1.08234	1.12745	0.822115	1.6663	0.788623	0.899794	0.972539	0.895033	1.72437	1.21915	0.894841	0.918609	1.01628	1.23289	0.965887	1.46316	1.2163	1.20611	1.04144	1.09741	1.05071	1.11291	0.992111	1.18407	0.878561
NSFTV208	208	RDP1	SLO 17	e876c9ec.0	GSOR301199	India	indica	ind		1.52885	1.35293	1.35752	0.910668	1.28743	1.01202	1.06041	1.185	1.10738	0.962019	1.12365	1.129	1.11646	1.20129	1.18218	0.921284	1.78204	0.896845	0.89673	1.09782	0.904169	2.0567	0.997596	0.901662	0.945309	1.03313	1.26526	1.07175	1.57908	1.19807	1.23825	0.977661	1.06983	1.08513	1.22714	1.22921	1.47136	1.08335
NSFTV209	209	RDP1	Tchibanga	5384be83.0	GSOR301200	Gabon	indica	ind		1.39124	1.18323	1.57095	0.933054	1.01355	0.945976	1.12238	1.02591	1.07172	0.962647	0.907372	1.07901	1.24961	1.04652	1.09069	0.811989	1.66119	0.977016	0.840711	1.14739	0.904297	1.33033	0.842947	0.912189	0.973085	1.24941	1.05789	1.10918	1.80183	1.17156	1.45132	1.0319	1.08698	1.00922	1.41958	1.05544	1.30194	0.946237
NSFTV211	211	RDP1	Tokyo Shino Mochi	5497b233.0	GSOR301202	Japan	admixed JAPONICA	admixed-jap		1.33267	1.62725	1.73794	1.01721	1.05317	1.1945	1.0091	1.01624	1.14125	0.996312	1.08162	1.15903	0.914907	1.27905	1.02302	1.36509	1.6406	0.99582	0.937737	1.25342	1.46495	1.30406	1.17588	1.09043	1.0718	0.964318	0.978115	1.03504	1.82993	1.37637	1.13124	1.10857	1.0127	0.962342	0.887587	1.04354	1.65548	1.25299
NSFTV212	212	RDP1	NSFTV212	330798b4.0	NA	Unknown	tropical-japonica	trj		1.44396	1.34837	1.44866	1.01831	0.98759	1.21842	1.01185	1.08645	1.10147	0.969068	1.10287	1.15968	0.882819	1.17753	1.02194	1.21856	1.60799	0.968293	1.09093	0.967901	1.2903	0.707068	0.909462	1.13338	1.07531	0.955793	1.00483	1.05684	1.76225	1.3377	1.09522	1.02184	0.99563	1.0188	0.925872	0.997231	1.59073	1.06674
NSFTV213	213	RDP1	WC 3397	b2320902.0	GSOR301204	Jamaica	tropical japonica	trj		1.18823	1.49108	1.36816	0.99612	0.963803	1.0302	1.01606	1.0465	0.968204	0.996328	1.01241	1.0781	0.812976	1.12827	1.00841	1.01194	1.57889	0.977289	1.17201	0.974862	1.1046	0.993845	0.825956	1.0619	1.10846	1.04692	0.969738	1.07467	2.02926	1.27907	1.12612	1.01304	0.994391	1.02812	0.93745	1.04088	1.49117	1.05961
NSFTV214	214	RDP1	WC 4419	34df4fca.0	GSOR301205	Honduras	tropical japonica	trj		1.14194	1.18808	1.78362	1.06737	0.815746	1.05302	1.03313	1.05139	1.09019	0.945661	0.970012	1.25407	0.774199	1.0881	0.9421	1.06774	1.50777	1.16963	0.983615	1.15129	1.05827	0.71163	0.91165	1.09294	1.03602	1.04459	0.849481	1.08329	2.01661	1.22443	1.3315	1.44327	1.05954	0.987242	0.884171	0.997838	1.54928	1.05466
NSFTV215	215	RDP1	WC 4443	fed1dbae.0	GSOR301206	Bolivia	tropical japonica	trj	seq	1.22502	1.49367	1.4949	1.01762	1.08676	1.1839	1.046	1.02584	1.05939	0.987802	1.14046	1.12644	0.834948	1.16767	1.04258	1.17693	1.58287	1.19957	1.20009	1.59867	1.21908	0.481945	0.763344	1.17398	1.11846	0.99339	0.964446	1.07826	1.68427	1.36549	1.2142	1.27202	1.08932	1.00785	1.05165	1.08218	1.89075	1.09547
NSFTV216	216	RDP1	Yabani Montakhab 7	149fb038.0	GSOR301207	Egypt	temperate japonica	tej		1.33266	1.53655	2.33694	0.993741	1.13136	1.03653	1.07588	1.04601	1.12468	0.972878	1.13088	0.936084	1.37495	1.15563	1.11871	1.05402	1.73073	1.06763	0.911818	1.2363	1.44697	2.16937	1.20272	1.00446	1.10275	0.908124	1.04988	1.13988	2.42352	1.35935	1.29163	1.1447	1.17478	1.06399	0.932127	1.06248	1.58967	1.16827
NSFTV217	217	RDP1	YRL-1	915c0033.0	GSOR301208	Australia	admixed JAPONICA	admixed-jap		1.21283	1.26038	1.53815	0.962319	0.963506	0.823709	0.973246	0.984039	1.07864	0.944474	1.10079	1.17758	1.01328	1.01962	0.995998	1.01295	1.58983	1.08643	1.15308	0.926484	0.986635	1.03218	1.29825	0.949359	0.912183	1.03685	0.897315	0.89366	1.78999	1.37696	1.10824	1.05243	0.965772	0.902593	0.889982	0.965443	1.70999	0.945717
NSFTV218	218	RDP1	PI 298967-1	85da3a70.0	GSOR301209	Australia	admixed JAPONICA	admixed-jap		1.28794	1.41949	1.86386	1.05877	1.0145	1.22017	0.963024	1.05081	1.14344	1.00353	1.05015	1.23208	0.890106	1.22906	1.00648	1.24431	1.6713	1.06195	1.13091	1.07692	1.25148	1.71923	1.31265	1.09691	1.25871	1.0795	0.955049	1.044	2.09851	1.35625	1.08368	0.99736	0.970706	0.980441	0.85468	1.00835	1.40497	1.13338
NSFTV219	219	RDP1	Nucleoryza	199f4455.0	GSOR301210	Austria	temperate japonica	tej		1.21063	1.43916	1.25027	0.924866	0.919139	0.610994	0.902495	0.862991	0.977376	0.980174	0.996757	1.05454	0.885854	0.879103	0.883355	0.887024	1.44857	0.946399	1.15105	1.19739	0.809802	1.16798	1.21784	0.985328	1.1781	0.93486	0.949982	0.884592	1.59698	1.18119	1.12669	0.984476	0.905382	0.813674	0.945115	1.09791	2.11114	1.05421
NSFTV220	220	RDP1	Azerbaidjanica	c5bf98cc.0	GSOR301211	Azerbaijan	temperate japonica	tej		1.24744	1.0739	0.99489	0.945357	0.909794	0.706489	0.986203	0.836225	0.924283	0.967734	0.943845	1.01079	1.18907	1.00186	0.940207	0.830483	1.4759	0.96165	0.783388	1.08623	0.890495	1.03375	1.17193	1.07139	1.09388	1.21109	0.94592	0.874904	1.43308	1.17378	1.4144	0.906401	0.945205	0.802228	1.06868	0.997757	1.63546	1.17245
NSFTV221	221	RDP1	Sadri Belyi	311aaf30.0	GSOR301212	Azerbaijan	aromatic	aro		1.2922	1.2728	0.923849	0.978	0.978921	0.948925	1.03404	1.02668	1.058	0.998704	1.02498	1.27501	1.01889	1.09203	1.00179	1.00693	1.55851	1.25044	0.998792	1.09559	0.961835	0.945982	0.854414	0.972615	0.861653	1.18047	1.02069	1.02842	1.34376	1.27225	1.15195	0.939118	0.979476	0.940269	1.18238	1.06318	1.66625	0.982324
NSFTV222	222	RDP1	Paraiba Chines Nova	7cfe4a0c.0	GSOR301213	Brazil	indica	ind		1.38842	0.8389	0.984936	0.966532	1.14987	0.819666	1.06138	0.92989	0.999023	0.955488	0.989156	1.16442	1.63652	0.969468	1.13116	0.750846	1.72906	1.03924	0.960361	1.36252	0.799543	1.80383	0.800606	0.90738	0.894367	1.32731	1.1334	0.9474	1.28467	1.17232	1.35661	0.875423	1.06655	0.891705	1.48552	1.18053	1.50617	1.0168
NSFTV223	223	RDP1	Priano Guaira	f73fa9e9.0	GSOR301214	Brazil	tropical japonica	trj		1.23772	1.55281	0.946677	0.993003	1.03276	1.21461	1.04276	1.13226	0.920626	1.00445	0.983901	1.38211	0.937988	1.32249	0.979696	0.987072	1.53758	0.965342	1.15302	1.24532	0.877838	0.736754	0.818182	0.964552	0.964862	1.1355	1.00233	1.14919	1.53685	1.2067	1.17268	1.30057	0.95758	1.11603	1.09561	1.13729	1.47779	1.12529
NSFTV224	224	RDP1	Karabaschak	f2e9bed5.0	GSOR301215	Bulgaria	temperate japonica	tej		1.27999	1.20251	0.828195	0.995969	0.975587	0.816397	0.950523	1.08248	0.887659	0.992755	1.05152	1.05329	1.02557	1.05228	0.935103	0.962354	1.53237	0.910591	1.07467	1.09355	1.07538	1.7586	1.65225	1.05326	1.0365	1.08898	1.02112	0.841937	1.33806	1.29362	1.11704	0.849557	0.898731	1.01271	0.965601	1.01967	1.60127	0.98507
NSFTV225	225	RDP1	Biser 1	a31b4a06.0	GSOR301216	Bulgaria	temperate japonica	tej		1.17368	1.14231	1.03739	0.961347	0.840351	0.825069	0.924443	0.824767	0.936548	1.02063	0.95399	0.940111	0.865704	1.02037	0.870024	0.883527	1.47529	0.897332	0.973169	0.939936	0.844928	1.23887	1.11674	1.00919	1.05561	1.20295	0.875398	0.809757	1.5073	1.24206	1.21684	0.947091	0.873823	0.844658	0.890906	0.947502	1.36646	0.966073
NSFTV226	226	RDP1	IRAT 44	536afc14.0	GSOR301217	Burkina Faso	tropical japonica	trj		1.11232	1.01513	1.27303	0.969284	0.905837	0.784432	1.04398	0.844287	1.01283	1.04044	0.938117	1.03867	0.849695	0.946289	0.925253	0.902257	1.49181	1.15148	0.84474	1.11535	1.02589	0.711052	0.677677	0.980648	0.908768	0.994759	0.895037	0.824376	2.11674	1.21136	1.11759	1.07834	0.999793	0.917791	0.962684	0.893356	1.69769	0.85318
NSFTV227	227	RDP1	Riz Local	a7983b03.0	GSOR301218	Burkina Faso	admixed INDICA	admixed-ind		1.40299	1.20552	1.134	0.914835	1.18978	1.21639	0.964844	1.0137	1.03046	0.993022	1.0875	1.14178	1.41316	1.19348	1.08204	0.972097	1.68649	1.00531	0.873541	1.06963	0.999316	2.26234	0.907429	0.901009	1.00421	1.14588	1.11519	0.988355	1.47013	1.30055	1.16315	1.03064	0.990987	1.01769	1.23393	1.00117	1.32408	1.04545
NSFTV228	228	RDP1	CA 902/B/2/1	195567bf.0	GSOR301219	Chad	aus	aus		1.264	0.969985	1.37899	0.932882	1.18138	0.766056	0.979463	1.19384	1.07972	0.921933	1.01248	0.891719	0.927852	1.10089	1.10181	0.816923	1.69708	0.825623	0.964999	1.2697	0.952723	1.956	1.38994	0.870122	0.787036	1.19983	0.92402	0.918768	1.32335	1.22036	1.45415	0.869653	1.06352	1.12767	1.09135	0.9806	1.15953	0.960622
NSFTV230	230	RDP1	NSFTV230	0ede42bd.0	NA	Unknown	temperate-japonica	tej		1.28268	1.27271	1.17674	0.999457	0.895182	0.950395	0.883344	0.918755	0.958602	0.986877	1.03422	1.10748	1.14862	1.03795	0.936303	1.01204	1.55456	0.990435	1.0687	0.833117	1.02794	2.20742	1.17248	1.06167	1.07119	1.13029	0.960264	0.865443	1.5795	1.23865	1.05366	1.00222	0.860353	0.903993	0.911836	0.915866	1.60055	1.05272
NSFTV231	231	RDP1	Hunan Early Dwarf No. 3	49649a00.0	GSOR301221	China	indica	ind		1.41227	1.1795	0.974084	0.928705	1.16794	1.04156	1.02636	1.13236	0.975324	0.955777	1.02528	1.21282	1.32817	1.12121	1.10111	0.901869	1.63135	0.943603	0.895639	1.16551	0.981	1.42028	0.864818	0.93166	0.922147	1.24558	1.11327	1.06785	1.42611	1.25747	1.2291	0.978971	1.0298	1.07121	1.42339	1.07757	1.40151	1.02649
NSFTV232	232	RDP1	Shangyu 394	c528bce0.0	GSOR301222	China	temperate japonica	tej		1.34289	1.69585	1.6913	0.929279	0.996211	1.10215	0.98079	1.11364	1.11205	0.982944	1.02781	0.946887	1.11891	1.22862	1.01872	1.00883	1.60898	1.07684	0.813121	1.14551	1.32464	1.83479	0.97014	1.09954	1.02927	1.0152	0.98518	1.10093	2.10553	1.37567	1.10617	1.19231	0.999353	1.0614	0.940409	1.0603	1.57743	1.19005
NSFTV233	233	RDP1	Sung Liao 2	ca615802.0	GSOR301223	China	temperate japonica	tej		1.29192	1.38953	1.99232	0.939964	0.925628	0.990557	0.944991	0.868244	0.961184	0.979298	0.975987	1.04513	0.842468	1.03282	0.907037	0.924538	1.44503	1.07092	0.92517	1.10751	0.880837	1.40268	0.828485	1.04119	1.02919	1.07686	0.803142	0.975249	2.20516	1.24299	1.4485	1.0931	0.879918	0.836944	0.893587	0.92723	1.56398	1.22243
NSFTV234	234	RDP1	Aijiaonante	32ca1759.0	GSOR301224	China	indica	ind	seq	1.28058	0.868075	1.38465	0.894648	1.11399	0.771446	1.06548	1.04537	1.03735	0.951116	0.955069	1.1761	1.57793	0.932337	1.1186	0.774165	1.65912	1.07378	0.783042	1.45031	0.762866	1.17033	0.528615	0.908247	0.917971	1.17906	1.14357	1.04176	1.42442	1.11787	1.3101	0.793777	1.07361	0.997643	1.42276	1.03992	1.64364	0.910744
NSFTV235	235	RDP1	Sze Guen Zim	13ae4f27.0	GSOR301225	China	indica	ind	seq	1.41639	1.2014	1.11752	0.88935	1.13195	0.801113	0.996253	1.10552	0.928581	0.948463	0.947717	1.25421	1.51716	1.11624	1.06669	0.760266	1.66483	0.751511	0.818883	1.01978	0.774682	2.43406	1.02996	0.833552	0.932093	1.31125	1.13838	1.09257	1.34062	1.16892	1.42603	1.02246	0.984793	1.02028	1.50327	1.14214	1.14434	1.13719
NSFTV236	236	RDP1	WC 521	eb17cda6.0	GSOR301226	China	admixed JAPONICA	admixed-jap		1.22674	1.42273	1.17308	0.959499	0.930876	0.982051	0.864814	0.906907	0.973926	0.985707	1.03572	1.03369	0.916536	1.04413	0.871255	0.922165	1.4332	0.961119	0.937432	1.25452	1.05848	1.12849	0.783154	1.00035	1.00718	1.15217	0.920789	0.917493	1.46108	1.26592	1.18746	1.11751	0.858889	0.923202	1.01236	0.860479	1.77036	1.08811
NSFTV237	237	RDP1	Estrela	dc2cf39b.0	GSOR301227	Colombia	admixed JAPONICA	admixed-jap		1.35643	1.35225	1.79157	0.976205	0.886865	0.854613	0.959691	0.863769	1.15967	0.988971	0.936232	0.922597	0.842546	0.945824	1.0053	0.972136	1.61509	0.989388	1.05516	1.12498	1.07476	1.68443	1.00592	1.01762	0.936097	1.08128	0.932496	0.845675	1.89368	1.292	1.21335	1.32743	0.976288	0.954412	1.07826	0.951342	1.53566	1.01084
NSFTV238	238	RDP1	WAB 56-104	9b36ce98.0	GSOR301228	Cote d'Ivoire	tropical japonica	trj	seq	1.23007	1.29006	1.39235	0.980241	0.999152	1.22304	1.08183	1.0365	1.17755	0.997083	1.0501	1.07745	1.07768	1.06773	1.06651	1.22134	1.6421	0.963979	1.06867	1.02892	1.39259	1.07474	0.786205	1.03203	0.981755	0.911553	1.02822	1.03964	1.63778	1.35956	1.19994	1.01993	1.14127	1.05092	0.95448	1.00299	1.64781	0.92734
NSFTV239	239	RDP1	WAB 502-13-4-1	523d5ec4.0	GSOR301229	Cote d'Ivoire	tropical japonica	trj		1.31674	1.33859	1.86843	0.957978	1.07657	1.17841	1.04722	0.989273	1.12929	0.966527	1.14372	1.23452	1.03458	1.05194	0.991192	1.19182	1.5799	1.21832	1.10794	0.9476	1.06339	0.479432	0.806909	1.03427	0.92348	0.988794	0.966443	1.0443	2.17384	1.27312	0.892181	1.00247	0.991702	0.916611	0.987325	1.03653	1.48703	0.91976
NSFTV240	240	RDP1	WAB 501-11-5-1	6f263bd1.0	GSOR301230	Cote d'Ivoire	tropical japonica	trj	seq	1.3128	1.42617	1.68505	0.98159	1.01493	0.985005	1.05816	0.97941	1.16417	0.981026	1.03135	1.27839	0.873623	1.02943	1.00635	1.10969	1.56965	1.20653	1.08511	1.17104	1.04517	0.712461	0.737895	1.01681	0.86539	0.98721	0.981288	1.02913	1.83486	1.2973	1.01413	1.04911	1.04448	0.967745	0.951536	1.04179	1.34546	0.985122
NSFTV241	241	RDP1	ECIA76-S89-1	2a7724c1.0	GSOR301231	Cuba	indica	ind		1.18858	1.31753	1.20566	0.924393	1.0287	0.881735	0.966119	1.16023	0.978784	1.00214	0.978993	1.12362	0.872329	1.11924	1.03777	0.821518	1.58792	1.08679	1.03121	1.01777	0.853822	1.08286	0.961288	0.978686	1.00638	1.07238	0.996887	1.00654	1.76551	1.22708	1.08803	0.900172	1.01437	1.09803	0.980028	1.14141	1.57717	0.950049
NSFTV242	242	RDP1	27	b21f7528.0	GSOR301232	Dominican Republic	tropical japonica	trj		1.42545	1.4141	1.27962	0.986102	1.20702	1.29789	1.13935	1.10307	1.17287	0.989755	1.34005	1.25362	1.33622	1.23106	1.1582	1.43146	1.6661	1.07227	1.17124	1.07951	1.29248	0.197376	0.999576	1.21174	0.981979	0.932602	1.2023	1.14556	1.83585	1.46682	1.00448	0.912868	1.10638	0.964112	1.00694	0.971437	2.25943	0.963215
NSFTV243	243	RDP1	Tropical Rice	44aeff79.0	GSOR301233	Ecuador	temperate japonica	tej		1.20215	1.12881	1.13221	0.930352	1.08519	0.847504	0.921232	0.908994	0.834181	0.970768	1.21875	0.953738	1.02694	1.1114	0.884786	0.958666	1.40003	0.973114	0.924636	1.20472	0.992405	1.10173	1.28049	0.994281	1.0322	1.0025	0.970617	0.836537	1.35858	1.27965	1.10869	0.829283	0.853066	0.90141	0.952903	1.04465	2.43567	1.19952
NSFTV244	244	RDP1	Arabi	5efe8622.0	GSOR301234	Egypt	admixed JAPONICA	admixed-jap		1.35697	1.19276	1.22976	0.872077	1.05967	0.760871	0.914988	1.03579	0.990585	0.954645	1.06511	0.998265	1.20996	1.08339	0.942836	0.973204	1.5164	1.09141	0.878435	0.924424	0.970391	1.6062	1.19074	0.974067	0.873452	1.27441	1.03167	0.932516	1.56882	1.37883	1.07029	0.837699	0.8925	0.872819	1.05941	1.01884	1.55536	0.865147
NSFTV245	245	RDP1	Sab Ini	8a41a10a.0	GSOR301235	Egypt	temperate japonica	tej		1.71727	1.28695	0.756594	1.00045	1.32679	0.875671	1.09827	0.995854	1.0525	0.937573	1.22344	1.01436	1.06227	1.25703	1.24931	1.07128	1.69952	0.92358	1.03349	1.32954	0.957409	1.33369	1.28833	1.05958	1.00528	1.0281	1.21227	0.975056	1.11699	1.18507	1.26642	0.937732	1.19684	0.993449	1.2127	1.06013	1.52226	1.18215
NSFTV246	246	RDP1	Saraya	e0815776.0	GSOR301236	Fiji	aus	aus		1.20435	1.06906	0.973921	0.946196	1.08273	1.1387	0.953104	1.07457	0.945709	0.962713	0.977227	1.27888	0.972181	1.21305	0.996884	0.978857	1.60721	0.854131	0.806467	1.0417	0.996717	1.871	1.32182	0.904788	1.03856	1.24817	1.01127	0.965845	1.31795	1.19225	1.2157	0.850878	0.966404	1.11741	1.02638	0.938066	1.24604	1.12379
NSFTV247	247	RDP1	Desvauxii	de7ac7bf.0	GSOR301237	Former Soviet Union	temperate japonica	tej		1.30456	1.51947	1.24705	1.04202	1.10704	1.01089	1.13554	1.01549	1.08054	0.982026	1.1934	1.01034	1.2105	1.31338	1.18757	1.19754	1.69996	1.1378	1.07223	1.12085	1.22201	2.0982	1.22405	1.10184	0.998422	0.935634	1.10713	1.0399	1.74145	1.40608	1.22352	1.01473	1.08848	0.944649	0.98718	1.11399	2.18861	1.20078
NSFTV248	248	RDP1	Caucasica	9b37187d.0	GSOR301238	Former Soviet Union	temperate japonica	tej		1.17649	1.56744	1.61785	1.01952	0.931482	1.07946	0.911712	1.00868	1.08374	0.970701	1.00326	1.00963	0.99317	1.11691	0.921467	1.06798	1.55397	1.1158	1.06422	0.906767	1.18578	1.95639	1.13892	1.13945	1.03014	1.12229	0.912779	1.01229	1.89671	1.39083	1.21058	1.17703	0.991525	0.969077	0.858474	0.958875	1.71702	1.13394
NSFTV249	249	RDP1	Pirinae 69	87621330	GSOR301239	Former Yugoslavia	temperate japonica	tej		1.25856	1.31089	1.41937	0.90993	0.937656	1.01295	0.9479	1.12328	1.09879	0.988804	1.04493	1.01655	1.10466	1.04867	0.982628	1.0524	1.63738	1.07962	0.863428	0.917999	1.2393	2.10707	1.55925	1.05981	0.979107	1.06192	0.94808	0.952983	1.907	1.41516	1.09049	0.889326	0.958626	0.992019	0.906475	1.00541	1.49824	0.939861
NSFTV250	250	RDP1	Bulgare	88e1f162.0	GSOR301240	France	temperate japonica	tej		1.31811	1.34188	1.38329	0.947063	0.922862	1.02421	0.957365	0.889503	1.1362	0.996313	1.05478	1.01063	0.973202	0.938746	0.970729	1.0229	1.59897	0.983509	0.967705	0.907955	1.09345	1.50995	1.02078	1.01579	1.07336	1.11575	0.987187	0.958871	1.72728	1.30281	1.07791	0.98459	0.899004	0.843385	0.964031	0.894935	1.51884	0.960672
NSFTV251	251	RDP1	H256-76-1-1-1	f25ad349.0	GSOR301241	Argentina	tropical japonica	trj		1.39823	1.41494	1.31682	0.993516	1.01412	1.30348	0.984179	0.945245	1.08278	1.02017	1.07182	0.983266	1.18622	0.965154	1.03847	1.13204	1.63347	1.03842	1.23339	0.851095	1.13675	1.52299	0.704806	1.01736	1.034	1.00165	1.0439	0.985904	1.84083	1.34092	1.05217	1.11045	0.985131	0.974258	0.96064	0.891243	1.59234	0.8708
NSFTV252	252	RDP1	Djimoron	56f5103e.0	GSOR301242	Guinea	indica	ind		1.34073	1.02979	1.67815	0.877062	1.19282	0.83201	0.992985	0.984865	1.09069	0.95604	1.01315	1.04563	0.93611	0.914503	1.02665	0.922721	1.61293	1.12892	0.904046	1.02878	0.903691	1.8808	0.849007	0.912752	0.855405	1.00855	1.11002	0.935484	2.01005	1.27905	1.16115	0.913965	1.0338	0.918134	1.0992	0.906727	1.41979	0.914352
NSFTV253	253	RDP1	Guineandao	1911c363.0	GSOR301243	Guinea	admixed JAPONICA	admixed-jap		1.35721	1.44591	1.73185	0.953472	1.14616	1.04581	1.1518	0.927308	1.32929	0.978372	1.17095	0.941946	0.777685	1.08422	1.06724	1.04499	1.60767	1.35713	1.01836	1.4668	1.11346	0.483709	0.80266	1.07147	0.987822	1.19752	1.05934	0.934637	1.78941	1.40786	1.30862	0.970675	1.16235	0.952097	1.0874	0.945608	1.85474	0.944295
NSFTV255	255	RDP1	Pai Hok Glutinous	3fb62843.0	GSOR301245	Hong Kong	indica	ind	seq	1.24517	1.02361	0.699867	0.990149	0.933906	0.867776	0.893395	1.13134	0.827029	0.946339	0.893812	1.2571	1.04261	1.20903	0.938242	0.858632	1.51811	0.842785	0.894893	0.968884	0.707977	1.67467	1.02428	0.81774	0.882819	1.5152	1.01577	1.01029	1.09368	1.13385	1.37835	0.827383	0.905651	1.04837	1.24475	1.10801	1.31233	1.0192
NSFTV256	256	RDP1	Romanica	0be20a08.0	GSOR301246	Hungary	temperate japonica	tej		1.40421	1.42439	0.743164	1.01186	1.13302	0.786802	1.02721	0.983702	0.944267	1.00706	1.12544	0.891759	1.35841	0.944171	1.06519	0.981677	1.60347	1.04797	1.17708	1.19466	1.1242	2.11876	1.37524	1.12976	1.07643	1.12233	1.2354	0.811609	1.30957	1.27825	1.20959	1.00051	0.947457	0.892834	1.2075	1.03048	2.05239	0.980705
NSFTV257	257	RDP1	Agusita	cb9c18df.0	GSOR301247	Hungary	temperate japonica	tej		1.46235	1.06666	0.992582	0.945706	0.972004	0.780915	0.970693	0.912809	1.03679	0.954843	1.03567	0.842122	1.00648	0.990433	1.01115	0.86971	1.59838	0.981598	0.917793	0.934897	0.969871	1.57843	1.12443	1.12561	0.916701	1.19586	0.933929	0.808686	1.4532	1.24374	1.12684	0.710012	0.947381	0.902038	1.00308	0.965539	1.5552	0.881516
NSFTV258	258	RDP1	Tia Bura	60c362f1.0	GSOR301248	Indonesia	tropical japonica	trj		1.42828	1.30277	0.903169	0.991125	1.08366	1.30185	1.09128	1.00364	1.06709	1.00499	1.2239	1.20536	1.2355	1.17834	1.07972	1.08278	1.66544	0.887261	1.13295	0.882847	1.06689	0.766549	1.04551	1.11099	1.02938	0.908295	1.07276	0.95356	1.61686	1.354	1.06354	1.03048	1.1126	0.940595	0.904187	1.1443	1.67205	1.036
NSFTV259	259	RDP1	Sadri Tor Misri	fe70ec33.0	GSOR301249	Iran	admixed INDICA	admixed-ind		1.29204	1.26211	1.01985	0.931861	1.17405	1.31612	1.06113	1.25669	1.04875	1.02078	1.02514	1.21504	1.59232	1.21285	1.15426	1.04479	1.72035	1.07335	0.973804	1.11436	1.24506	1.60715	1.25628	0.913227	0.983475	1.12383	1.09847	0.990665	1.50141	1.37555	1.14502	0.847619	1.0845	1.2677	1.24626	1.07182	1.50769	1.06328
NSFTV260	260	RDP1	NSFTV260	bfa16661.0	GSOR301250	Unknown	aromatic	aro		1.44834	1.27404	1.47269	0.912006	1.05613	0.80147	1.05453	1.21003	1.21892	0.929813	1.12229	1.03386	0.984086	1.2183	1.08029	0.935993	1.62121	1.35911	1.04092	1.39306	0.998621	1.20011	0.984143	0.94267	0.836743	1.11015	1.17788	1.10891	1.73014	1.2587	1.18744	0.77865	1.02401	1.01918	1.25551	1.36341	1.6033	0.954907
NSFTV261	261	RDP1	Shim Balte	ceb798a3.0	GSOR301251	Iraq	aus	aus		1.32798	1.35365	1.26515	0.896657	0.978489	1.14369	0.917768	1.14044	1.00036	0.987169	0.940805	0.935015	0.894639	1.08462	0.940408	0.935696	1.56896	0.911368	0.911806	0.858754	0.947923	2.09767	1.11614	0.874769	0.887752	1.21853	0.980139	0.96245	1.62644	1.32927	1.30438	1.15322	0.911078	1.2688	1.19675	0.951262	1.16785	0.893662
NSFTV262	262	RDP1	Halwa Gose Red	f30e146b.0	GSOR301252	Iraq	aus	aus		1.3832	1.1812	1.14347	0.927629	1.08395	1.04459	0.996227	1.11062	1.07931	0.923438	1.08194	1.05983	0.951393	1.15189	1.05461	0.964291	1.63608	1.09887	1.0354	1.10902	0.949681	1.20502	0.9527	0.842914	0.854039	1.4786	1.04917	1.00751	1.29252	1.28631	1.30451	0.856495	0.996155	1.08402	1.40233	1.06835	1.22768	0.987244
NSFTV263	263	RDP1	Maratelli	c7d2513e.0	GSOR301253	Italy	temperate japonica	tej		1.27298	1.5047	1.3579	1.00334	0.87039	0.823024	0.890471	1.01738	1.11051	0.986895	0.956397	0.6542	1.11682	1.00957	0.985693	1.01852	1.63449	1.09236	1.15722	0.959447	1.13663	3.53921	1.53194	1.22965	1.07076	1.16513	0.969432	0.893349	1.60386	1.38523	1.2702	0.933017	0.908081	0.991286	0.92775	0.946401	1.49722	0.956164
NSFTV264	264	RDP1	Baldo	f2f12364.0	GSOR301254	Italy	admixed JAPONICA	admixed-jap		1.2423	1.22541	1.29589	0.883728	0.809681	0.852776	0.893643	0.992354	1.00082	0.962301	0.923349	0.973721	0.764694	0.950886	0.829202	0.991164	1.42547	1.12114	0.991278	1.0317	0.964443	1.43087	1.10101	1.04246	1.0094	1.17818	0.921072	0.993804	1.78477	1.21775	1.11845	0.932996	0.891486	0.982203	1.01333	1.04033	1.53568	0.944402
NSFTV265	265	RDP1	Vialone	544f48c0.0	GSOR301255	Italy	temperate japonica	tej		1.2805	1.39305	1.33278	0.939386	0.828014	0.985961	0.908114	1.03871	1.09977	0.981203	0.953478	1.14427	1.10502	1.06845	0.962286	0.969448	1.56303	1.11628	1.01313	1.24508	1.08029	1.73473	1.22131	1.12955	1.04231	1.09854	0.935485	0.947234	1.69707	1.27996	1.16119	1.11586	0.917045	0.961993	1.04689	1.0752	1.54422	1.13359
NSFTV266	266	RDP1	Hiderisirazu	f7da2506.0	GSOR301256	Japan	temperate japonica	tej		1.17544	1.35615	1.48517	0.957607	0.902364	1.02071	1.00115	0.910448	1.12421	0.966392	0.994616	1.22069	1.08502	1.32749	0.953328	1.15592	1.51163	1.0362	0.89412	1.00723	1.26076	1.04277	1.15541	1.01142	1.02561	1.02038	0.881964	0.975809	2.19538	1.45748	1.27706	1.06515	0.985174	0.913149	0.865301	1.01811	1.62247	1.30245
NSFTV267	267	RDP1	Hatsunishiki	aceb3352.0	GSOR301257	Japan	temperate japonica	tej		1.29998	1.57468	1.48154	0.982718	0.971346	1.13472	0.926376	0.903455	1.06941	1.02055	1.04504	0.973907	1.04038	1.02031	0.95518	0.982286	1.5755	0.897979	0.955505	0.860871	1.24656	1.59071	0.961087	1.01725	1.04095	1.06691	0.851072	0.874837	1.87557	1.42023	1.18907	1.19296	0.946752	0.852424	0.887107	0.856155	1.39822	1.10528
NSFTV268	268	RDP1	Vavilovi	b49ad0db.0	GSOR301258	Kazakhstan	temperate japonica	tej		1.30843	1.19737	1.07515	1.02255	0.982265	0.913916	0.951902	0.86992	0.959633	0.993773	1.07839	1.05532	1.07046	0.999165	0.895795	0.975903	1.47627	1.01975	1.06518	1.13651	1.02726	1.6863	1.11427	1.0333	1.06641	1.03646	0.984818	0.857566	1.74315	1.22552	1.10052	1.0425	0.895419	0.881865	0.950701	1.01511	1.91603	1.09029
NSFTV269	269	RDP1	Sundensis	092f15e7.0	GSOR301259	Kazakhstan	indica	ind	seq	1.35401	1.29847	1.70033	0.923524	0.887872	0.612663	0.958267	0.936631	1.17156	0.929534	0.750065	0.76273	0.960292	1.04773	0.930059	0.716294	1.47531	0.987992	0.933362	1.11231	0.796797	1.81367	1.01351	0.856341	0.842776	1.08565	1.00178	0.959741	1.8378	1.29229	1.22754	1.35628	0.979577	0.948363	1.07904	0.910209	1.07668	0.82931
NSFTV270	270	RDP1	Osogovka	6815ec6d.0	GSOR301260	Macedonia	temperate japonica	tej		1.31608	1.47498	1.13148	0.963353	0.947753	0.928714	0.926841	0.953163	0.997511	0.965697	1.05975	1.04335	1.07163	1.11058	0.977081	1.04501	1.59238	0.938219	1.04228	1.15517	1.176	1.89786	1.12198	1.09476	1.0623	1.06469	0.961687	0.923982	1.66629	1.27536	1.17492	1.22127	0.934043	0.988601	1.01859	1.01139	1.63915	1.15274
NSFTV271	271	RDP1	M. Blatec	b67fd5f6.0	GSOR301261	Macedonia	temperate japonica	tej		1.31472	1.45235	1.65216	0.989467	0.943526	1.08636	1.00284	1.01476	1.09478	0.960172	1.07872	0.97129	1.08403	1.04503	1.04936	1.04289	1.64495	1.03673	1.07515	0.976282	1.19306	1.92027	1.1152	1.0446	1.03105	0.939164	1.12591	0.981285	1.90989	1.34429	1.12579	1.11082	1.03332	0.997714	0.991728	0.99773	1.68024	0.979028
NSFTV272	272	RDP1	923	c7301040.0	GSOR301262	Madagascar	admixed JAPONICA	admixed-jap		1.32186	1.49398	1.28261	0.978065	1.27599	1.21082	1.09198	1.08223	1.10792	0.914466	1.26661	0.935997	0.92208	1.07724	1.12266	1.13564	1.61835	1.10944	1.19127	1.6529	1.32006	0.774221	0.714483	0.991326	0.942945	1.03621	1.20757	1.18481	1.54908	1.28899	1.14796	0.971821	1.11654	1.01879	1.07458	1.00526	1.96296	1.14192
NSFTV273	273	RDP1	Varyla	493f2b7e.0	GSOR301263	Madagascar	tropical japonica	trj		1.31507	1.33809	1.00596	0.972189	0.913837	0.899302	1.02106	0.980707	0.977097	0.962485	1.06359	1.00849	0.973606	1.07683	0.98755	0.973885	1.54748	1.04162	1.02855	0.906838	1.10236	1.03243	1.13749	1.08412	0.923633	0.985339	1.00084	0.902458	1.70324	1.34223	1.11958	1.0218	0.973686	1.00381	0.993205	1.04804	1.89889	0.941847
NSFTV274	274	RDP1	Padi Pagalong	7dba928e.0	GSOR301264	Malaysia	tropical japonica	trj		1.15271	1.46977	1.08395	0.994993	0.896352	1.30016	0.917366	0.922872	0.879016	0.983562	1.02709	1.1202	0.925855	0.968641	0.905735	1.12469	1.43828	1.02247	1.17386	0.981804	1.05498	0.909582	0.941955	1.00232	1.14722	1.00888	0.918754	0.963782	1.50292	1.31628	0.986307	0.891511	0.883761	0.908124	0.830708	0.916995	1.55381	1.08378
NSFTV275	275	RDP1	Sri Malaysia Dua	07dac217.0	GSOR301265	Malaysia	temperate japonica	tej		1.26942	1.28189	1.64061	0.97015	0.884501	1.02125	0.964154	0.847939	1.10672	0.965447	1.01866	0.794648	0.967152	1.01813	0.992942	0.901111	1.59705	1.05823	0.913141	1.01064	1.07795	1.8181	1.01934	1.07208	1.01262	1.17482	0.843556	0.904992	1.85119	1.35773	1.30612	1.09003	0.952027	0.827967	0.909234	1.01178	1.54685	1.12486
NSFTV276	276	RDP1	Kaukau	fc26ce23.0	GSOR301266	Mali	aus	aus		1.4926	1.43814	1.34998	0.927815	1.35245	0.926395	0.968624	1.13341	1.05604	0.960274	0.967461	0.954265	1.48314	1.34714	1.15292	0.969399	1.80175	0.886696	0.853846	0.973609	1.18945	3.53294	1.50862	0.895991	0.916844	1.11785	1.18249	1.06305	1.79031	1.36892	1.22681	1.22201	1.04562	1.23035	1.17337	1.15239	1.18196	1.11097
NSFTV277	277	RDP1	Gambiaka Sebela	1516d75f.0	GSOR301267	Mali	temperate japonica	tej		1.26105	1.54665	1.49899	1.01203	0.958846	1.19618	1.0022	0.982199	1.11405	0.979147	1.02249	1.06758	1.06905	1.10395	1.02352	1.0991	1.62872	0.984895	1.07706	0.959304	1.43801	1.96477	1.188	1.1286	1.14522	0.986823	0.992997	0.993494	2.023	1.41095	1.12427	1.08939	1.0276	0.954059	0.861178	0.989713	1.76363	1.05105
NSFTV278	278	RDP1	C1-6-5-3	17627a92.0	GSOR301268	Mexico	admixed	admixed		1.3045	1.18134	2.25178	0.958663	1.0834	1.18185	1.02887	0.886344	1.30098	0.992694	1.00417	1.06325	0.870605	1.1037	1.14346	0.867052	1.73305	1.06998	0.897625	1.35462	1.20745	2.14679	0.766072	1.04244	0.919767	1.14218	0.942382	0.877866	2.02571	1.44194	1.27274	1.03345	1.09808	0.878391	0.952216	0.784614	1.28179	1.17909
NSFTV279	279	RDP1	Kon Suito	642238d9.0	GSOR301269	Mongolia	admixed JAPONICA	admixed-jap		1.19152	1.27438	1.05013	1.00401	1.03576	1.03222	0.957089	0.996373	0.908892	0.971951	1.04214	1.25023	0.958426	1.06488	0.961785	0.968505	1.55079	0.971837	1.1408	1.07786	1.00304	1.22086	0.89519	0.989706	1.06265	1.00502	1.02044	0.980328	1.42044	1.15353	1.01007	1.07653	0.984733	0.948272	1.00681	1.00357	1.64015	1.04601
NSFTV280	280	RDP1	Saku	58d5bdc3.0	GSOR301270	Mongolia	admixed JAPONICA	admixed-jap		1.29009	1.36129	1.3225	0.999658	0.939016	1.00706	1.00624	0.894465	1.04908	0.991143	1.07462	1.12968	1.03947	0.996032	0.993895	1.14322	1.52766	0.944475	1.07357	1.21083	1.17848	1.458	0.873617	1.13061	1.05084	0.926129	1.00973	0.906567	1.96661	1.31677	1.09038	1.08061	0.993212	0.876778	0.887361	0.955219	1.87673	1.0511
NSFTV281	281	RDP1	Patna	85959164.0	GSOR301271	Morocco	admixed JAPONICA	admixed-jap		1.4145	1.30971	1.76022	1.09904	1.02351	0.81868	1.01401	0.954284	1.18046	0.96614	1.16962	0.81927	1.0619	1.00473	1.09769	0.977024	1.64786	0.991399	1.17156	1.12571	1.06012	1.44635	1.18463	1.12756	1.03501	1.04892	1.05668	0.992926	1.85515	1.31934	1.03638	0.902798	1.06128	0.911537	1.00087	1.0511	1.7583	0.889751
NSFTV282	282	RDP1	Triomphe Du Maroc	5aa7968d.0	GSOR301272	Morocco	temperate japonica	tej		1.36099	1.46845	1.61439	0.984857	1.06197	1.14572	0.969381	0.918635	1.18057	1.00603	1.168	0.923209	1.37245	1.04963	1.09818	1.10931	1.72409	1.17382	1.08628	1.03986	1.21111	2.3387	0.986025	1.1902	1.07268	1.03252	0.962288	0.915387	2.18308	1.39492	1.18235	1.24426	1.0256	0.846487	0.881188	0.842256	1.91165	1.19011
NSFTV283	283	RDP1	Chibica	6b37cb3d.0	GSOR301273	Mozambique	temperate japonica	tej		1.27898	1.43475	1.704	0.985807	0.951527	1.29047	1.05471	0.902363	1.18243	0.982912	1.13695	0.932256	1.00606	1.32346	1.0369	1.01833	1.62245	1.07181	0.978036	1.207	1.14689	0.831491	0.755675	1.02216	1.05646	0.96856	0.937132	1.00587	2.02261	1.3851	1.10964	1.35774	1.00598	0.919823	0.925895	0.836048	1.86531	1.3426
NSFTV284	284	RDP1	IR-44595	a32e0586.0	GSOR301274	Nepal	indica	ind		1.49513	1.19211	1.30972	0.939632	1.2883	1.10515	1.12784	1.14011	1.18947	0.947984	1.1174	1.08409	1.76866	1.24238	1.23664	1.01589	1.77317	1.25073	1.0115	1.08358	0.950066	1.73039	0.923069	0.939084	0.887205	0.99615	1.3606	1.06133	1.55816	1.27584	1.04891	0.839202	1.17728	0.974738	1.25434	1.08917	1.52677	0.981443
NSFTV285	285	RDP1	Tox 782-20-1	9baa653c.0	GSOR301275	Nigeria	tropical japonica	trj	seq	1.23922	1.25511	1.72499	0.942901	0.828648	1.39076	1.0484	1.00594	1.29124	0.954376	0.939453	0.985196	1.14302	1.05016	1.09488	0.973346	1.64143	1.0187	1.12704	1.03944	1.1921	0.955422	0.7586	1.13195	0.906659	1.09194	0.984059	1.00668	1.79594	1.44674	1.28573	1.21986	1.06476	1.08185	1.0265	0.89981	1.39668	0.962185
NSFTV286	286	RDP1	IITA 135	044639de.0	GSOR301276	Nigeria	tropical japonica	trj		1.2219	1.50495	1.45735	0.997626	0.96521	1.1022	1.03414	0.954609	1.03792	0.975539	0.985155	1.23279	0.93358	1.18433	1.03375	1.08373	1.50374	1.05364	1.15295	0.975006	1.03036	0.696738	0.820706	1.04939	1.08423	1.06622	0.971579	0.97495	1.70976	1.32511	1.14325	1.05892	1.0053	0.990383	1.03196	0.99813	1.70057	0.985582
NSFTV287	287	RDP1	Zerawchanica Karatalski	0e787735.0	GSOR301277	Poland	temperate japonica	tej		1.26783	1.32991	0.820633	0.961951	0.898202	0.982411	0.885128	0.917779	0.845074	1.00302	1.01826	1.01716	0.983228	0.982585	0.86821	0.883719	1.41554	1.0341	0.9348	1.06571	0.982785	1.19979	1.0417	1.02813	1.05064	1.15331	1.00497	0.847873	1.43878	1.28061	0.937196	0.963601	0.785859	0.916987	1.03968	0.90433	1.9544	1.03549
NSFTV288	288	RDP1	Italica Carolina	bc6b0af5.0	GSOR301278	Poland	temperate japonica	tej		1.21548	1.66649	1.43644	0.983111	1.0242	0.945087	1.01136	0.861271	1.08215	0.987419	1.05161	0.952233	1.19021	1.20544	1.03924	1.14753	1.61123	1.21602	1.11272	1.19391	1.19848	2.63301	1.27151	1.09484	1.13467	1.03708	1.07249	0.91968	1.56478	1.34537	1.11163	1.17184	1.00373	0.887816	1.01049	1.00498	1.90138	1.32414
NSFTV289	289	RDP1	Lusitano	7fc911f7.0	GSOR301279	Portugal	temperate japonica	tej		1.24598	1.49039	1.24251	1.00932	0.927544	0.948316	0.92445	0.931361	0.996728	0.981388	0.982452	1.04509	1.17617	1.14597	0.94915	1.05762	1.55929	1.08664	1.01264	1.09467	1.24022	1.90102	1.13749	1.0674	1.11373	1.06887	0.950453	0.922681	1.55559	1.29865	1.10933	1.07011	0.932732	0.953527	0.988141	0.980198	1.74884	1.22876
NSFTV290	290	RDP1	Amposta	d864377c.0	GSOR301280	Puerto Rico	temperate japonica	tej		1.42897	1.31035	1.68863	0.978357	1.07221	1.1251	1.08064	1.00639	1.16362	0.989887	1.21641	1.14474	1.11825	1.06191	1.14039	0.959682	1.69597	1.02837	0.928668	1.14307	1.11606	1.44937	0.931962	1.05844	0.966943	0.943826	1.02213	0.897262	1.91625	1.42578	1.22612	1.07738	1.10925	0.870785	0.934578	0.855429	1.68459	1.12297
NSFTV291	291	RDP1	Toploea 70/76	b29d3bf4.0	GSOR301281	Romania	temperate japonica	tej		1.24581	1.3164	1.82674	0.971773	0.954663	0.987125	0.983173	0.956513	1.13713	0.97233	1.00791	0.985295	1.0198	1.01111	0.968752	1.04182	1.57503	1.03933	0.897559	1.2468	1.23352	1.24918	1.04236	1.1483	1.02827	1.14985	0.900451	0.9481	2.08822	1.33941	1.14147	0.943195	1.01962	0.914324	0.876942	0.925578	1.66936	1.00769
NSFTV292	292	RDP1	Stegaru 65	6d9c7d8b.0	GSOR301282	Romania	temperate japonica	tej		1.31755	1.28292	0.67022	1.05791	0.99466	1.05653	0.922262	0.993844	0.900026	0.944657	1.03543	1.24652	1.08879	1.13135	0.968449	1.06539	1.54062	0.871216	1.05749	0.907749	1.12178	1.82167	1.07879	1.02991	1.03028	1.14767	0.987046	0.899163	1.44959	1.29198	1.25631	0.939389	0.867892	0.914942	1.00566	0.983241	1.80736	1.04766
NSFTV293	293	RDP1	TOg 7178	4c188d7c.0	GSOR301283	Senegal	admixed INDICA	admixed-ind		1.31822	1.07503	0.980727	0.943106	1.10008	1.32401	0.989613	1.05068	0.983428	0.945058	1.07186	1.0856	1.32131	1.07901	1.05658	1.04986	1.65845	1.02869	0.951611	0.954199	1.04091	1.69583	0.870262	0.899124	0.90937	1.18756	1.05636	0.953738	1.42755	1.2914	1.19552	0.959769	0.980128	1.03533	1.13626	0.983255	1.34915	1.01095
NSFTV294	294	RDP1	SL 22-613	9a60fd42.0	GSOR301284	Sierra Leone	indica	ind		1.3381	1.2842	1.68275	0.909094	1.14351	1.17531	1.09663	1.14817	1.15744	0.990771	1.01396	0.892169	1.06581	1.05528	1.08461	0.953017	1.65389	1.06811	0.89911	1.13104	1.16316	0.938422	0.940554	1.0107	0.93442	0.941054	1.12392	1.07831	2.12445	1.47938	1.13846	0.956296	1.15582	1.13438	1.09679	0.983695	1.65611	0.913712
NSFTV295	295	RDP1	Bombilla	e8c621e8.0	GSOR301285	Spain	temperate japonica	tej		1.28226	1.42135	1.178	1.05744	0.910732	1.15586	0.893348	0.896366	0.959742	0.981108	0.975321	0.992514	1.22267	1.12911	0.898588	1.06157	1.51323	1.07035	1.13318	0.856347	1.12618	2.83534	1.31644	1.09236	1.14417	1.01754	0.948134	0.984762	1.70914	1.39759	1.05166	1.11183	0.863692	0.943858	0.865329	0.926925	1.59574	1.22129
NSFTV296	296	RDP1	Dosel	2b81cf74.0	GSOR301286	Spain	temperate japonica	tej		1.1972	1.36805	0.977839	1.01605	0.90839	0.859942	0.872433	1.01362	0.949165	0.944488	0.97671	0.931618	0.923932	0.949729	0.91522	1.11176	1.51855	1.0639	1.1509	0.818979	1.33934	2.47068	1.2247	1.13724	0.955836	1.16844	0.882092	0.880657	1.47062	1.53367	1.21518	0.923083	0.836257	0.91075	0.826768	0.916316	1.58864	0.864331
NSFTV297	297	RDP1	Bahia	5ae0bd70.0	GSOR301287	Spain	temperate japonica	tej		1.29699	1.77055	1.38553	0.999901	0.878531	0.991403	0.895966	0.944261	1.07772	0.990833	0.964905	1.15283	0.940673	1.05025	0.932053	1.04566	1.52355	0.872517	1.05366	0.871338	1.13721	2.08573	1.16195	1.13823	1.15131	1.02532	0.91925	0.954422	1.61976	1.34855	1.25338	1.13211	0.917114	0.881507	0.784006	0.907965	1.65027	1.13414
NSFTV299	299	RDP1	SML 242	07f246bb.0	GSOR301289	Suriname	indica	ind	seq	1.37234	1.4606	1.44581	0.946883	1.17093	0.996507	1.08102	1.0722	1.13298	0.950966	1.01645	1.00826	1.29604	1.23548	1.13685	0.913017	1.69572	1.08545	0.965933	1.15122	1.04703	1.40087	0.579532	0.932597	0.872688	1.06941	1.16939	1.08272	1.72634	1.32679	1.2274	1.39847	1.15754	1.12848	1.21071	0.958507	1.5066	1.08829
NSFTV300	300	RDP1	Sml Kapuri	16d7e397.0	GSOR301290	Suriname	temperate japonica	tej		1.21868	1.55653	1.60839	0.986138	0.887184	1.17652	1.00215	0.910695	1.12608	1.00018	1.14685	1.20596	0.9481	1.16686	0.9183	1.13973	1.45866	1.1797	1.03901	1.11194	1.08377	0.64418	1.01154	1.2011	1.07782	1.16211	0.884197	0.990774	1.82159	1.39799	1.27677	1.07018	0.9719	0.873407	0.882139	0.915594	1.90125	1.20398
NSFTV301	301	RDP1	Melanotrix	86556239.0	GSOR301291	Tajikistan	temperate japonica	tej		1.31565	1.5406	0.580345	0.992521	0.914193	1.16817	1.00055	1.07697	0.943311	0.988949	1.17784	1.29009	0.841872	1.08532	0.989507	1.04729	1.55038	0.947807	1.06744	1.1197	1.04418	1.41711	1.30824	1.02624	1.26417	0.969619	1.13148	0.96381	1.16581	1.20704	1.0644	0.745942	0.977383	0.964879	0.988964	1.08058	1.87307	1.18543
NSFTV302	302	RDP1	WIR 3039	234e0df9.0	GSOR301292	Tajikistan	temperate japonica	tej		1.2611	1.45163	1.4411	0.976732	0.824085	0.865546	0.982569	0.910583	1.07109	1.00112	1.04141	0.991528	0.741474	0.921193	0.98055	0.995831	1.5152	0.979416	0.936994	0.913954	0.848182	0.675122	0.987305	1.06143	1.08304	1.0396	0.906693	0.853834	2.01656	1.24731	1.24242	0.982104	0.98798	0.889761	0.908292	0.954008	1.91765	0.880472
NSFTV303	303	RDP1	Kihogo	73c4fdfb.0	GSOR301293	Tanzania	temperate japonica	tej		1.24496	1.48139	1.57397	0.954658	0.84991	0.820977	0.928513	1.02116	1.06168	0.953161	0.989253	0.891838	0.95958	0.954981	0.921521	1.02418	1.52015	1.0672	1.05481	0.915155	1.26722	2.63106	1.34577	1.09399	1.02933	1.0803	0.916485	0.935314	1.8609	1.37196	1.11592	0.882431	0.897104	0.963103	0.858606	1.01629	1.75205	0.837168
NSFTV304	304	RDP1	519	773e969e.0	GSOR301294	Uruguay	indica	ind	seq	1.40012	1.19219	1.54273	0.880488	1.03673	1.36999	1.04863	1.03468	1.14628	0.918772	0.951462	1.1976	1.18978	1.06388	1.11205	0.937847	1.62808	0.976563	0.898309	1.09342	0.977871	0.681147	0.605519	0.938088	1.09741	1.09365	1.08435	1.0656	1.70134	1.24788	1.20941	0.816966	1.10611	0.994669	1.23305	1.05849	1.24074	0.986727
NSFTV305	305	RDP1	Doble Carolina Rinaldo Barsani	8288d278.0	GSOR301295	Uruguay	temperate japonica	tej		1.21349	1.37264	1.22847	0.965594	0.906927	0.911175	0.992057	1.02811	1.12272	0.940715	0.921464	1.46087	0.93271	1.15076	1.00226	1.04182	1.53477	0.93898	1.04497	1.2081	1.11557	0.852147	1.14029	1.19165	0.961069	1.11659	0.878544	0.955873	1.62292	1.34535	1.41585	1.17055	1.01131	1.03956	0.996504	1.03441	1.65829	1.04295
NSFTV306	306	RDP1	WIR 3764	2c583eed.0	GSOR301296	Uzbekistan	temperate japonica	tej		1.3307	1.21586	0.93642	0.989811	1.01529	0.753436	0.935911	0.83806	0.894389	0.957631	1.00463	1.01986	1.00416	0.975215	0.896311	0.941722	1.48306	0.823578	0.944545	0.985475	1.01997	1.57724	1.33838	0.996669	1.11289	1.18367	0.949455	0.833482	1.51665	1.27395	1.15679	1.0122	0.883052	0.85433	1.06839	0.993977	1.4799	0.94865
NSFTV307	307	RDP1	Uzbekskij 2	c0d6eca3.0	GSOR301297	Uzbekistan	temperate japonica	tej		1.28791	1.52641	1.50776	0.962074	0.834727	0.96548	0.85391	0.818552	0.9837	0.960175	0.956133	1.02152	1.02625	1.12577	0.818565	1.06242	1.38695	0.97373	0.962832	1.00972	1.15812	1.85654	1.28099	1.10203	1.25942	1.10808	0.957764	0.873528	1.69053	1.29998	1.13817	1.07732	0.827033	0.815625	0.931039	0.959594	1.85086	1.27835
NSFTV308	308	RDP1	Llanero 501	593def74.0	GSOR301298	Venezuela	tropical japonica	trj		1.24482	1.26997	1.28578	0.950997	1.11895	1.17048	1.02236	1.13786	1.03605	0.926619	1.1905	1.0643	1.47483	1.27002	1.0209	1.0708	1.54255	1.0781	1.01089	1.09396	1.13094	0.306443	0.873798	1.16109	0.943172	1.15576	1.0265	1.13001	1.47015	1.3249	1.08663	1.01373	0.932967	1.04128	1.01251	1.07019	1.99653	1.07362
NSFTV309	309	RDP1	Manzano	a0a3d697.0	GSOR301299	Zaire	tropical japonica	trj		1.29347	1.18188	1.28094	1.0163	1.00485	1.1891	1.07201	1.07283	1.05615	0.933185	1.081	1.40136	1.27214	1.05473	1.07814	1.11454	1.63481	1.18539	1.0256	1.04195	1.10742	0.732915	0.922417	1.10007	0.989847	0.917053	1.11547	1.05791	1.80677	1.30566	0.900668	1.01985	1.1101	0.959062	1.05554	0.984817	1.72012	0.955316
NSFTV310	310	RDP1	R 101	fbae20bd.0	GSOR301300	Zaire	tropical japonica	trj	seq	1.26114	1.47948	1.70916	1.08307	0.997755	1.33104	1.03914	1.09989	1.14208	0.943545	1.06345	1.16053	1.27541	1.27284	1.01446	1.24064	1.54321	1.20762	1.13567	1.0124	1.72951	0.549333	0.792216	1.14858	0.958758	0.998669	0.982946	1.14935	2.10296	1.49381	1.09658	1.23968	1.03413	1.02743	0.949848	1.0479	1.83093	1.08994
NSFTV311	311	RDP1	56-122-23	137628a5.0	GSOR301301	Thailand	temperate japonica	tej		1.31349	1.39228	1.63442	0.989988	0.977067	1.20281	0.968292	0.882611	1.12729	0.983506	1.06402	1.12338	1.01809	1.14644	0.996107	0.964674	1.57346	0.967068	0.857493	1.07827	1.08033	1.70171	0.938274	1.02613	1.07492	1.04018	0.972891	0.947077	1.82203	1.3659	1.19946	1.05533	0.991869	0.838222	0.949435	0.943295	1.49587	1.23957
NSFTV313	313	RDP1	BR24	872ec0b4.0	GSOR301303	Bangladesh	indica	ind	seq	1.3574	1.38313	1.16836	1.02933	1.19005	1.10655	0.979741	1.21518	0.974673	0.958908	1.02589	1.24096	1.01551	1.20073	1.02298	0.971191	1.58631	0.911309	0.950568	1.19942	1.14515	1.53816	1.10188	0.899543	0.960763	1.18904	1.16087	1.043	1.67562	1.25482	1.18211	1.0524	0.966174	1.22886	1.29395	1.07681	1.44266	1.14511
NSFTV314	314	RDP1	CTG 1516	ea28671d.0	GSOR301304	Bangladesh	aus	aus		1.4181	1.05142	1.26976	0.972795	1.13404	1.26311	1.00926	1.06543	1.06288	0.934202	1.10231	1.52403	1.09669	1.22096	1.10418	1.03413	1.67012	0.795465	0.910368	1.13947	1.03089	1.93463	1.19823	0.94469	0.937749	1.11011	1.13972	0.964812	1.48793	1.32616	1.37751	0.954413	1.04743	0.996667	1.21056	1.02868	1.31182	1.15132
NSFTV315	315	RDP1	Dawebyan	74c9fbbc.0	GSOR301305	Myanmar	indica	ind		1.1799	1.10673	0.73829	0.935299	0.997869	0.900771	0.960684	1.10592	0.867934	0.939424	1.03169	1.08795	0.857281	1.06575	0.94267	0.842954	1.46742	0.939732	0.982289	0.980791	0.821009	1.07437	0.798095	0.867783	0.895072	1.17174	1.02755	0.982136	1.25771	1.1703	1.17868	0.805188	0.929174	1.06879	0.990353	0.990284	1.57391	0.982347
NSFTV316	316	RDP1	DD 62	b828b757.0	GSOR301306	Bangladesh	aus	aus		1.31109	1.40592	1.36107	0.949176	1.09825	1.3567	0.969066	1.27561	0.945122	0.938395	1.06099	1.1412	0.926509	1.28659	0.99845	0.993236	1.58931	0.92614	0.929194	1.05683	1.19523	1.76033	1.16175	0.904002	0.975839	1.12718	0.993282	1.07093	1.743	1.32581	1.19391	1.02554	0.972936	1.22689	1.04915	1.05474	1.44094	1.18833
NSFTV317	317	RDP1	DJ 123	b956dfb5.0	GSOR301307	Bangladesh	aus	aus		1.32204	1.30779	0.966732	0.956181	1.23125	0.952826	0.926363	1.15758	0.944998	0.923507	1.03511	1.11861	1.1058	1.15935	1.02852	1.06077	1.66301	0.825349	0.987554	0.941286	1.21459	2.34894	1.39914	0.866401	1.01263	1.22288	1.06398	0.976655	1.47638	1.33979	1.27552	0.942548	0.927106	1.12371	1.16085	1.0046	1.22406	1.07801
NSFTV318	318	RDP1	DJ 24	3eb8fab5.0	GSOR301308	Bangladesh	aus	aus		1.3894	1.36394	1.31695	0.955357	1.50637	1.5888	1.02547	1.08356	1.07251	0.938895	1.26777	1.2091	1.07416	1.368	1.21421	1.31535	1.77515	0.933784	0.930703	1.09052	1.39351	2.29707	1.16369	0.93389	0.891239	1.03484	1.17377	1.04391	1.37696	1.4286	1.30604	0.783681	1.0937	1.08637	1.07928	1.04413	1.8106	1.18796
NSFTV319	319	RDP1	DK 12	c7aeb39f.0	GSOR301309	Bangladesh	aus	aus		1.37438	1.26493	1.31101	0.954208	1.1683	1.35805	0.983654	1.26816	1.08926	0.95678	1.0413	1.09761	1.15836	1.32667	1.09697	1.11643	1.69136	1.13331	0.953304	1.29847	1.35205	1.98041	1.49458	0.902111	0.930215	1.15867	1.11092	1.07854	1.79438	1.35841	1.24861	0.889595	1.01914	1.26729	1.40836	1.09071	1.4712	1.1795
NSFTV320	320	RDP1	DM 43	cf44b628.0	GSOR301310	Bangladesh	aus	aus		1.22447	1.40312	1.25207	0.925913	1.11739	1.14314	0.943319	1.11968	0.944	0.966571	1.15193	1.0939	0.907358	1.09778	0.995217	0.992985	1.5636	0.999891	0.904817	1.43716	1.12969	2.46033	1.08783	0.871916	0.893626	1.17663	1.13224	1.00377	1.52601	1.33065	1.11611	0.888728	0.918931	0.994699	1.0363	0.983656	1.54268	1.0921
NSFTV321	321	RDP1	DM 56	1f6f13c3.0	GSOR301311	Bangladesh	aus	aus		1.40014	1.455	1.08509	0.928351	1.438	1.3965	1.06638	1.29293	1.00756	0.9245	1.2324	1.17984	1.37822	1.6714	1.1763	1.22631	1.69443	0.894968	0.835396	1.38595	1.2764	1.70228	1.45926	1.00153	0.966091	1.0996	1.25274	1.20396	1.25637	1.39056	1.27596	0.814236	1.10953	1.22874	1.1317	1.14192	1.6865	1.24369
NSFTV322	322	RDP1	DM 59	72cef953.0	GSOR301312	Bangladesh	aus	aus		1.34021	1.20193	1.15405	0.994719	1.05436	1.34378	0.956141	1.18278	0.938591	0.946707	1.02187	1.12135	1.06172	1.17281	0.979881	0.991549	1.56309	0.798528	1.02002	0.954704	1.23249	2.25538	1.47028	0.890519	0.922023	1.17693	1.05907	1.03639	1.42662	1.38508	1.49788	0.873394	0.962987	1.17249	1.13875	1.04271	1.18678	1.08496
NSFTV323	323	RDP1	DNJ 140	1510e4aa.0	GSOR301313	Bangladesh	aus	aus		1.27829	1.09981	0.837871	1.00798	1.08947	1.08867	0.951289	1.00442	0.920992	0.931926	1.07602	1.32798	0.641024	1.16888	0.992128	0.920996	1.51384	0.94994	0.972488	1.29218	0.852932	1.36958	1.04181	0.896747	0.973917	1.37084	1.02507	0.962576	1.11822	1.25754	1.50191	0.852219	1.00764	0.93082	1.21548	0.920877	1.21875	1.0814
NSFTV324	324	RDP1	DV 123	0defa551.0	GSOR301314	Bangladesh	aus	aus		1.40635	1.15005	1.02729	0.971997	1.32509	1.39263	0.970574	1.2133	1.07308	0.930531	1.16525	1.42588	1.2449	1.30267	1.13517	1.02515	1.68657	0.932806	0.862205	1.31382	1.22704	1.85979	1.54753	1.02105	0.976283	1.16599	1.14973	1.12096	1.10206	1.26826	1.24691	0.650283	1.06683	1.12135	1.15143	1.16512	1.5429	1.19527
NSFTV325	325	RDP1	EMATA A 16-34	d0392fe8.0	GSOR301315	Myanmar	indica	ind	seq	1.49814	1.11705	1.46817	0.918737	1.16586	0.8506	1.08085	1.08489	1.18557	0.953638	1.12275	0.916837	1.429	1.0346	1.26746	0.875894	1.80564	1.0475	0.869157	1.51376	0.900942	1.63185	1.09495	0.904265	0.914075	1.22479	1.35295	0.972378	1.5601	1.3402	1.21828	0.925256	1.16504	1.06138	1.85801	1.31619	1.51258	0.86066
NSFTV326	326	RDP1	Ghorbhai	aeed4684.0	GSOR301316	Bangladesh	aus	aus		1.54548	1.53082	1.37785	0.982758	1.08074	1.20461	0.876375	1.10707	1.12831	0.942538	1.02123	1.41274	1.47101	1.21196	1.15457	1.23798	1.86922	0.944238	0.998583	0.844237	1.23789	7.44173	1.4774	0.92912	0.984669	1.08939	1.19606	1.11487	1.55871	1.4043	1.46229	0.959398	0.966896	1.08367	1.10321	1.05052	1.09678	1.1267
NSFTV327	327	RDP1	Goria	fb2b3d82.0	GSOR301317	Bangladesh	aus	aus		1.35462	1.2582	1.1798	0.970938	1.23392	0.963938	1.03207	1.04358	1.05117	0.977636	1.09066	1.19428	1.12467	1.21592	1.06638	1.00392	1.63156	1.11164	0.917435	1.07076	1.02437	1.71959	1.17719	0.925017	0.957371	1.34585	1.02137	1.01922	1.44707	1.2639	1.22854	0.79044	1.04731	1.05917	1.26655	1.01503	1.32426	1.06007
NSFTV328	328	RDP1	Jamir	1e4f3933.0	GSOR301318	Bangladesh	aus	aus		1.47827	1.35085	1.16155	0.984859	1.24497	1.19956	1.01058	1.1092	1.09124	0.950027	1.19142	1.20844	1.377	1.24251	1.11867	1.05322	1.69759	0.985503	0.925043	1.18478	1.28385	2.0179	1.27968	0.918669	0.838221	1.13881	1.07124	1.03964	1.60666	1.42626	1.25381	1.03628	1.0543	1.09303	1.21288	1.03769	1.48982	1.24515
NSFTV329	329	RDP1	Kachilon	3e58f34c.0	GSOR301319	Bangladesh	aus	aus		1.31811	1.12362	0.933332	0.938192	1.04325	0.750657	0.93533	1.082	0.897751	0.960552	0.986329	1.0351	0.84163	1.01906	1.02548	0.826937	1.61807	0.808484	0.8287	0.906198	0.95836	2.70376	1.33475	0.867061	1.06818	1.13379	1.0168	0.871775	1.49595	1.17542	1.19992	0.680933	0.96978	1.05088	1.06684	0.88307	1.47989	0.963067
NSFTV330	330	RDP1	Khao Pahk Maw	084e8b29.0	GSOR301320	Thailand	aus	aus		1.50823	1.47972	1.34065	0.926293	1.23921	1.4727	1.09336	0.995956	1.1069	0.968442	1.07637	1.41807	0.886051	1.24733	1.13509	1.03518	1.63913	1.06028	1.02461	1.16272	1.29953	0.978194	0.899853	0.96816	1.0448	1.00765	1.09831	1.07315	1.79124	1.41084	1.1994	1.14647	1.07895	1.05506	1.16092	1.10416	1.49812	1.34779
NSFTV331	331	RDP1	Khao Tot Long 227	d438bfed.0	GSOR301321	Thailand	aus	aus		1.52839	1.1306	1.25467	0.996541	1.16642	0.968231	0.97066	1.00727	1.15219	0.948454	1.00908	1.45932	1.20234	1.26519	1.13095	1.11832	1.79465	0.809317	0.899892	1.07373	1.25047	3.40366	1.38511	0.885922	0.854654	1.18375	1.04599	0.91581	1.53505	1.32346	1.34782	0.925404	1.09244	0.960343	1.33067	1.08937	0.892527	1.08247
NSFTV332	332	RDP1	KPF-16	7e956f22.0	GSOR301322	Bangladesh	admixed INDICA	admixed-ind		1.4743	1.2054	1.63644	0.922171	1.42648	1.09628	1.04739	1.40862	1.16732	0.909622	1.03142	0.976398	1.58812	1.19592	1.19769	0.956348	1.81423	1.0819	0.93228	1.3158	1.14165	3.37569	1.08729	0.901876	0.752088	1.0257	1.39292	1.19315	1.66817	1.37415	1.10604	0.997199	1.17718	1.24992	1.26496	1.1181	1.29697	0.906821
NSFTV333	333	RDP1	Leuang Hawn	22e60af9.0	GSOR301323	Thailand	temperate japonica	tej		1.32494	1.6081	1.84126	1.02893	1.04616	1.42994	0.974141	0.858905	1.13233	1.01085	1.04267	1.16832	0.920521	1.15734	1.01802	1.09581	1.61457	0.938885	1.07548	0.950375	1.23429	1.51683	0.873105	1.02039	1.28422	0.985479	0.921897	0.972504	2.35661	1.26325	1.09279	1.20718	0.978039	0.860087	0.836107	0.899348	1.43224	1.26621
NSFTV334	334	RDP1	Lomello	09869491.0	GSOR301324	Italy	temperate japonica	tej		1.33644	1.43938	1.27764	0.972273	1.00297	0.902166	0.921363	1.03127	1.05574	0.970778	1.07106	0.986533	1.00913	0.885912	0.986393	1.03481	1.59587	0.987675	1.16574	0.878793	1.05735	2.63419	0.990966	1.06522	1.00044	0.984829	1.02712	0.977059	1.77092	1.41965	0.988094	1.05019	0.887181	0.934762	0.869357	0.973551	1.57108	0.879215
NSFTV335	335	RDP1	Okshitmayin	1e26852c.0	GSOR301325	Myanmar	admixed JAPONICA	admixed-jap		1.39048	1.78584	1.48121	0.989126	1.22468	1.00081	1.05865	1.1105	1.17914	0.956632	1.15081	1.27385	1.67962	1.37452	1.10366	1.43786	1.60329	1.23135	1.1342	1.46771	1.37849	0.676756	1.2121	1.16323	1.03285	0.949205	1.13479	1.1381	1.58895	1.43995	1.05566	1.05941	1.0901	1.13095	0.987849	1.21933	1.79291	1.073
NSFTV336	336	RDP1	Paung Malaung	fa180a1e.0	GSOR301326	Myanmar	aus	aus		1.28446	1.15465	1.03371	0.984769	0.992787	1.1737	0.926943	1.01067	0.964385	0.935781	1.03495	1.1234	0.868149	1.13225	1.06214	0.929467	1.68922	0.812814	1.11658	0.896542	1.12078	3.86894	1.29844	0.906403	0.977658	1.15344	1.02193	0.90351	1.36291	1.3038	1.37515	0.881526	0.998475	1.02702	1.04684	0.903905	1.29764	1.10661
NSFTV337	337	RDP1	Sabharaj	a7bec464.0	GSOR301327	Bangladesh	indica	ind	seq	1.39958	1.09484	0.971165	0.957547	1.21697	0.959653	1.04038	1.24426	0.938056	0.938692	1.06225	1.53848	1.26291	1.14466	1.07188	0.856815	1.57833	0.837107	0.746023	1.32753	0.83647	1.25732	0.606542	0.888128	0.895924	1.0241	1.24202	1.08948	1.49253	1.22846	1.26616	0.938168	1.055	1.10116	1.20852	0.994435	1.56149	0.890538
NSFTV338	338	RDP1	Sitpwa	fed0b9a3.0	GSOR301328	Myanmar	temperate japonica	tej		1.22426	1.27079	1.19856	0.997455	0.934887	1.0417	0.88431	0.979428	0.964601	0.941087	1.00601	1.58332	1.10561	1.09919	0.933897	1.18341	1.48253	0.9394	0.98148	0.940006	1.10762	2.15081	0.994536	0.974623	0.962506	1.13463	0.904848	0.987673	1.57242	1.40961	1.19834	0.843205	0.858118	0.804284	0.909994	0.90528	1.72219	0.962537
NSFTV339	339	RDP1	Yodanya	b3a301ea.0	GSOR301329	Myanmar	indica	ind	seq	1.36151	1.01923	0.489992	1.00415	1.11631	0.848247	0.955633	1.09175	0.821083	0.889219	1.06035	1.23278	1.10753	1.17478	0.977434	0.841038	1.50061	0.948611	0.962289	1.1793	0.799993	0.874313	0.621088	0.854102	0.860325	1.21271	1.12199	1.00954	1.01585	1.16826	1.23937	1.00145	0.977831	0.9944	1.25482	1.04392	1.48474	1.0198
NSFTV340	340	RDP1	Berenj	4b0a7350.0	GSOR301330	Afghanistan	admixed	admixed		1.37174	1.48264	1.41981	0.931823	0.991702	0.910087	1.02623	1.02458	1.10107	0.96267	1.10078	0.961173	1.00312	1.07748	0.984492	0.900392	1.56377	1.05385	1.05274	1.02018	0.914894	0.954082	0.843076	0.933582	0.954309	1.27874	1.04334	0.927601	1.56074	1.29252	1.18663	0.980098	0.983848	1.00925	1.19025	0.960785	1.31452	0.891334
NSFTV341	341	RDP1	Shirkati	9f786a86.0	GSOR301331	Afghanistan	aus	aus		1.33273	1.19037	1.23659	0.952348	1.05885	1.33214	0.977013	0.947912	1.02521	0.9857	0.983117	1.14434	1.01386	1.18998	1.07241	1.04992	1.63568	0.928209	0.933963	1.21765	1.03252	1.75009	1.04458	0.922753	1.02815	1.21038	1.01477	0.964247	1.56028	1.30952	1.31764	1.03889	1.01971	1.05429	1.1596	0.975554	1.34315	1.13511
NSFTV342	342	RDP1	Cenit	ac7a352c.0	GSOR301332	Argentina	tropical japonica	trj		1.3493	1.41752	1.32396	0.975462	1.03831	1.16623	1.04958	0.940473	1.09211	0.967083	1.15635	0.965702	1.24536	0.975681	1.00435	1.06829	1.51398	0.99509	1.09321	1.21261	1.24116	0.477698	0.856748	1.12774	1.06856	0.908978	1.04036	1.0301	1.88464	1.42645	1.03534	0.994739	1.05129	1.03313	0.959015	0.911364	2.10686	1.11073
NSFTV343	343	RDP1	Victoria F.A.	b663b3f8.0	GSOR301333	Argentina	temperate japonica	tej		1.18179	1.62319	1.11391	0.976313	0.935432	0.871424	0.975957	0.852372	0.99755	0.961988	1.03165	0.873217	1.26424	0.949524	0.990341	0.965723	1.53851	1.10313	1.09928	1.09875	1.14656	0.660436	0.848373	1.14868	1.00801	1.10938	1.01852	0.958298	1.57575	1.33686	0.961188	1.14243	0.979849	0.891605	1.03034	1.08554	1.96938	1.00317
NSFTV344	344	RDP1	Habiganj Boro 6	a0f35768.0	GSOR301334	Bangladesh	aromatic	aro		1.45733	1.31481	1.58301	0.988974	1.13079	1.08026	1.04764	0.964105	1.25454	0.928237	1.09757	1.12305	0.902843	1.07953	1.13271	1.14184	1.68467	1.03199	0.989911	1.30035	1.14948	1.33878	1.0309	1.00153	0.931545	0.972322	1.08865	0.926507	1.95635	1.37671	1.22865	1.13564	1.10778	0.944808	1.04443	1.0656	1.5385	0.977136
NSFTV345	345	RDP1	DZ 193	4e35b58a.0	GSOR301335	Bangladesh	aus	aus		1.3054	1.05958	1.09153	0.933139	1.12397	1.07858	0.915866	1.25241	0.945617	0.955662	1.03767	1.25666	1.03265	1.14306	1.04809	0.908308	1.58934	0.761903	0.855965	0.993996	1.01563	2.19784	1.26801	0.862575	0.904894	1.23742	0.995131	0.95809	1.34271	1.36426	1.44416	0.712463	0.973576	1.14982	1.18528	0.921102	1.1843	1.08191
NSFTV346	346	RDP1	Karkati 87	80fc89ae.0	GSOR301336	Bangladesh	aus	aus		1.46833	1.21175	1.15212	0.919112	1.2312	1.29964	1.06898	1.0258	1.11326	0.992714	1.20786	0.977751	0.747433	1.21565	1.22732	1.00366	1.76886	0.884652	0.996216	1.31664	1.15865	1.47697	1.06864	0.963065	0.95593	1.14691	1.13938	1.03629	1.41856	1.32872	1.1323	0.873015	1.06714	1.07093	1.1451	1.05452	1.63294	1.08842
NSFTV347	347	RDP1	Creole	853e318c.0	GSOR301337	Belize	tropical japonica	trj		1.25079	1.67749	1.057	0.995237	0.952302	1.07279	0.999206	1.09797	0.969177	0.985083	1.03464	1.2022	0.893384	1.13377	0.932664	1.03658	1.46911	1.08292	0.998816	1.04957	1.14484	0.495356	0.927165	1.04997	1.07503	1.06232	1.01658	1.02728	1.57712	1.25742	1.09202	1.28374	0.961055	1.05581	1.04254	1.03346	1.94535	1.04405
NSFTV348	348	RDP1	China 1039	a446becd.0	GSOR301338	China	indica	ind	seq	1.38337	1.32864	1.1888	0.911098	1.13842	0.957872	1.075	1.10114	1.08118	0.975802	0.958902	1.51182	1.36076	1.17686	1.1804	0.922366	1.67467	1.1193	0.878133	1.33277	0.838032	0.916302	0.588816	0.937002	0.9389	1.25141	1.15665	1.07759	1.64649	1.27629	1.39819	0.97394	1.10301	1.0354	1.6062	1.07451	1.57098	1.0148
NSFTV349	349	RDP1	Chang Ch'Sang Hsu Tao	a5a6e2dd.0	GSOR301339	China	indica	ind		1.3311	1.13606	1.18593	0.910604	1.2412	0.934197	1.03786	1.21902	0.967777	0.937387	1.02834	1.218	1.1641	1.13739	1.08518	0.904815	1.63875	0.825321	0.862795	1.1529	0.942568	1.61417	0.906926	0.871753	0.820886	1.05403	1.20136	1.06302	1.72498	1.23065	1.19233	0.95354	1.08571	1.23014	1.14768	1.03065	1.3911	1.00747
NSFTV350	350	RDP1	Ligerito	8adbe877.0	GSOR301340	Colombia	tropical japonica	trj	seq	1.29902	1.44511	1.23954	0.956543	0.93879	1.39009	0.974111	1.12678	1.09999	0.947662	1.15513	1.16043	1.25626	1.27792	1.0249	1.26254	1.6197	1.07124	1.02604	1.20647	1.45323	1.17433	1.47488	1.18229	1.04472	0.954415	0.956302	1.00076	1.91698	1.48927	1.01423	1.033	0.964333	1.02156	0.861734	1.07859	1.92811	1.19984
NSFTV351	351	RDP1	NSFTV351	c6d4b592.0	NA	Unknown	temperate-japonica	tej		1.12091	1.66975	1.85688	0.863511	0.850643	0.97746	0.952029	0.984697	1.13906	0.960429	0.878703	0.666442	0.826003	1.1728	1.00104	0.950653	1.5463	0.850027	0.929882	0.961322	1.13403	1.55173	1.15891	0.955438	1.00705	0.887092	0.851138	0.939957	2.01197	1.44595	1.23989	1.07509	1.00848	1.05858	0.775314	0.954303	1.68536	1.11968
NSFTV352	352	RDP1	Guatemala 1021	3f0623af.0	GSOR301393	Guatemala	tropical japonica	trj		1.26661	1.15125	1.21211	0.961861	1.04335	1.10422	1.08201	1.02363	1.05383	0.917786	1.17221	1.07202	0.996697	1.09575	1.037	1.14486	1.54661	1.0694	1.09246	0.893851	1.16531	0.599344	0.900614	1.05593	0.955828	1.11862	1.03086	1.08653	1.66967	1.38316	1.12605	0.91611	1.02302	0.983727	0.948266	1.07572	1.742	0.973008
NSFTV353	353	RDP1	ARC 10376	af77442b.0	GSOR301341	India	aus	aus		1.3397	1.31123	1.46386	0.948184	0.992721	1.01941	0.926448	1.03371	1.00082	0.965357	0.906188	1.03391	0.894853	1.07976	0.980052	1.04314	1.6309	0.838057	0.842509	1.08664	1.21474	2.06719	1.1443	0.853363	1.0152	1.12703	0.958729	1.00412	1.98971	1.31907	1.26053	0.924261	0.971159	1.13192	1.05132	0.920365	1.31606	1.05839
NSFTV354	354	RDP1	BALA	41be3af3.0	GSOR301342	India	indica	ind	seq	1.45531	1.20316	1.23336	0.85911	1.10233	1.33311	0.984662	1.22351	1.11688	0.93351	1.04429	1.26798	1.31807	1.24171	1.15391	1.02421	1.7437	1.1705	0.918385	1.21753	1.12808	1.7998	1.096	0.961772	0.82464	1.1465	1.10599	1.11823	1.69466	1.37403	1.18221	0.925422	1.02119	1.16132	1.24292	1.12202	1.51659	1.12254
NSFTV355	355	RDP1	ASD 1	122a975b.0	GSOR301343	India	temperate japonica	tej		1.25784	1.52679	1.45922	0.982349	0.890186	0.831513	0.906105	0.911387	1.03982	1.00113	0.938847	0.900278	1.1974	1.07176	0.923738	0.996807	1.52192	1.1539	1.04693	1.02264	1.05135	2.06994	1.34175	1.10122	1.07023	1.12373	0.963741	0.839695	1.66747	1.3171	1.30402	1.05038	0.917638	0.950497	0.976763	0.912006	1.73252	1.06846
NSFTV356	356	RDP1	JC 117	f22d2dc6.0	GSOR301344	India	indica	ind		1.39649	1.16922	1.0935	0.92424	1.14569	1.04679	1.02676	1.12	1.01939	0.945148	1.04195	1.1541	1.5678	1.10535	1.07811	0.977364	1.6352	1.03237	0.8604	1.29835	1.0977	1.50536	0.897753	0.937764	1.06401	1.11206	1.23426	0.99858	1.54343	1.27859	1.23435	0.946669	1.06299	1.05573	1.35867	0.9643	1.65827	1.04599
NSFTV358	358	RDP1	ARC 10086	0764178c.0	GSOR301346	India	tropical japonica	trj		1.27195	1.25937	1.23687	0.947586	1.03934	1.04005	0.934127	0.928886	1.10156	0.935544	1.01345	1.05334	0.982682	1.07312	0.94028	1.14197	1.52932	1.02068	1.03896	0.943947	1.20985	0.962826	1.02419	1.03532	1.01575	1.28309	0.935402	0.92903	1.43171	1.35818	1.19181	1.01209	0.882854	0.902825	0.928831	0.995113	1.43725	0.991705
NSFTV359	359	RDP1	Surjamkuhi	c86f37d0.0	GSOR301347	India	aus	aus		1.37848	1.18601	1.41575	1.00156	1.05081	1.36452	0.946442	1.22091	1.03862	0.952266	1.0166	1.02673	1.12311	1.21538	1.07487	1.0454	1.68694	0.834299	1.0043	1.06979	1.31754	3.08374	1.55305	0.942642	0.895364	1.21909	1.0308	0.982116	1.63186	1.43382	1.46226	0.914337	1.00525	1.11513	1.05596	0.968873	1.31543	1.17906
NSFTV360	360	RDP1	PTB 30	6f068769.0	GSOR301348	India	aus	aus		1.24015	1.25201	0.938066	0.953708	0.877432	0.904033	0.910476	1.11085	0.880332	0.968691	0.861149	1.056	0.963388	1.10912	0.907485	0.833408	1.46605	1.01401	0.833793	1.07388	0.883649	1.39748	1.15447	0.803284	0.881235	1.27676	0.973267	0.97923	1.51124	1.18169	1.30965	1.01612	0.906814	1.19378	1.35407	1.0131	1.14666	1.06494
NSFTV362	362	RDP1	NSFTV362	cbba6af5.0	NA	Unknown	tropical-japonica	trj		1.29177	1.3136	0.937079	1.02422	1.02859	0.991775	1.02167	1.03598	1.00918	0.96242	1.14654	1.0626	0.910775	1.05818	1.01622	1.02024	1.53089	1.01162	1.31004	1.00356	0.949048	0.777332	1.06551	0.99441	1.02349	1.20738	1.02011	1.00014	1.51663	1.24002	1.11619	0.97284	0.977301	0.976068	0.991159	1.00093	1.79678	0.935731
NSFTV363	363	RDP1	Edomen Scented	e32c9d62.0	GSOR301350	Japan	temperate japonica	tej		1.28165	1.5257	1.40358	0.987558	1.01219	1.00556	0.904885	0.950411	1.03079	0.987053	1.01531	1.10114	1.03878	1.04854	0.937427	1.03891	1.55807	1.00672	0.972513	1.02803	1.19458	2.22327	1.04717	1.00685	1.07312	1.09616	1.00008	0.922333	1.82479	1.30693	1.13216	1.1151	0.905205	0.918441	0.898221	0.918914	1.46065	1.08327
NSFTV364	364	RDP1	Rikuto Norin 21	14e43b02.0	GSOR301351	Japan	admixed JAPONICA	admixed-jap		1.29622	1.53742	1.19243	0.989661	0.994077	1.05724	0.891487	0.914985	1.01446	0.975909	1.03249	1.11249	0.933369	1.13956	0.936333	1.18432	1.51075	1.05682	0.995563	0.941969	1.12488	1.23051	1.31053	1.01059	1.03941	1.16017	0.914756	0.874317	1.57132	1.3416	1.14559	1.03529	0.870968	0.854186	0.904251	0.98435	1.35212	1.05884
NSFTV365	365	RDP1	Shirogane	f2e723fc.0	GSOR301352	Japan	temperate japonica	tej		1.24741	1.51333	1.45433	1.11454	0.910849	1.17422	0.971939	0.972115	1.10032	0.988122	0.968051	1.10738	1.06149	1.1871	0.95765	1.16548	1.53404	1.03296	1.05766	1.00123	1.32799	1.59545	1.0248	1.10337	1.03618	1.10679	0.892809	1.01788	1.69282	1.42838	1.34747	1.1732	0.99742	0.950234	0.876095	1.01977	1.61512	1.05622
NSFTV366	366	RDP1	Kiuki No. 46	73b20824.0	GSOR301353	Japan	temperate japonica	tej		1.27113	1.38017	1.63807	0.931343	0.978528	0.960445	0.90812	0.967721	1.1049	0.985692	1.02356	0.95272	1.01318	1.05249	0.974628	0.981631	1.61691	1.07423	0.819297	1.15505	1.08837	2.37958	1.06911	1.06414	1.12541	1.13411	0.936969	0.928052	1.93229	1.22324	1.21589	1.03328	0.900561	0.912551	0.870075	0.946872	1.56618	1.03236
NSFTV367	367	RDP1	Sanbyang-Daeme	e59cbfbe.0	GSOR301354	Republic of Korea	admixed JAPONICA	admixed-jap		1.2767	1.45213	1.44072	0.963835	1.07943	0.973453	0.967768	1.11698	1.03588	0.941291	1.02747	1.03635	1.05812	1.30528	0.991475	1.10424	1.56537	1.10209	0.911464	1.05681	1.22621	1.59092	1.448	1.10948	0.977433	1.0505	0.973583	0.991727	1.84362	1.41757	1.09763	1.10898	0.97163	1.06888	0.971864	1.07416	1.53083	1.11753
NSFTV368	368	RDP1	Deokjeokjodo	db737b9b.0	GSOR301355	Republic of Korea	temperate japonica	tej		1.33676	1.66997	1.61112	1.09523	1.05997	1.18274	0.984039	1.03203	1.17319	0.985527	1.05648	1.01695	1.43298	1.18782	1.09438	1.1907	1.69762	1.14484	1.06196	1.13481	1.45882	1.85436	1.08484	1.08086	1.04044	1.0696	1.03045	1.02373	2.06191	1.49149	0.989306	1.19547	0.984609	1.00066	1.05777	0.986567	1.63298	1.0773
NSFTV369	369	RDP1	Sathi	dd2bfbfb.0	GSOR301356	Pakistan	aus	aus		1.16617	0.781784	0.00894682	0.986899	0.927861	0.858971	0.855188	1.188	0.632078	0.944077	0.842987	1.66252	0.862126	1.02834	0.837057	0.75916	1.37144	0.917624	0.930266	0.858875	0.565025	1.63581	1.14747	0.800451	0.961546	1.37854	0.993735	0.881624	0.727753	1.0293	1.36617	0.644039	0.785824	1.11348	1.11434	0.946746	1.23452	0.959219
NSFTV370	370	RDP1	Coarse	bd7aaa87.0	GSOR301357	Pakistan	aus	aus		1.41665	1.02895	1.09275	0.941927	1.21826	1.09895	1.04561	1.10907	1.10233	0.964787	1.15567	1.01877	1.02782	1.16759	1.176	0.971774	1.73199	0.882014	0.898874	1.1885	1.10269	2.03637	0.987464	0.941342	0.876664	1.16021	1.09976	0.908088	1.23088	1.23865	1.27301	0.869893	1.0843	1.15763	1.15025	0.940207	1.31376	0.988459
NSFTV371	371	RDP1	Santhi Sufaid	84ad8457.0	GSOR301358	Pakistan	aus	aus		1.30772	1.30737	0.926861	1.01369	1.14099	1.25859	0.962169	1.12382	0.924347	0.929123	1.00713	0.962202	0.840668	1.12876	1.03758	0.98877	1.56858	0.847243	1.0171	1.00319	1.08067	1.59848	1.03211	0.885977	0.837587	1.07949	1.0806	1.17039	1.21135	1.31882	1.1575	0.84203	0.982753	1.10384	1.0565	1.06072	1.17684	1.14137
NSFTV372	372	RDP1	Sufaid	e8f708a5.0	GSOR301359	Pakistan	aus	aus		1.31136	1.46301	1.24407	0.96635	1.11572	1.37331	0.96047	1.13132	1.03383	0.992288	1.02284	0.998859	1.24203	1.31607	1.07757	1.00529	1.67171	0.998031	0.900404	1.05003	1.13791	2.50858	1.29562	0.953227	1.0284	1.06997	1.07547	1.0011	1.51701	1.32304	1.18542	1.02165	1.02479	1.15486	1.0356	1.00572	1.24574	1.25048
NSFTV373	373	RDP1	Lambayeque 1	c20dfc59.0	GSOR301360	Peru	aromatic	aro		1.33582	1.33798	1.26965	0.980026	1.00205	0.897187	0.950545	1.11966	1.06332	0.923943	1.09061	0.903613	1.06829	1.14534	1.0178	0.967388	1.58938	1.10419	0.98808	1.19696	1.10091	2.08635	1.02399	0.981344	0.85561	1.09966	1.19027	1.03272	1.5652	1.2805	1.13171	0.866983	0.972453	0.959056	1.15334	1.35529	1.69074	1.01713
NSFTV374	374	RDP1	NSFTV374	b37e6755.0	NA	Unknown	temperate-japonica	tej		1.27109	1.4503	1.21673	0.978817	0.925148	0.914713	0.846059	0.890422	0.996159	0.972281	0.96888	1.03022	0.987245	0.982392	0.858407	1.03358	1.51296	1.00535	0.936965	0.999232	1.15654	2.488	1.12402	1.02266	1.01925	1.15752	0.949228	0.957465	1.70886	1.43948	1.05775	1.01623	0.836355	0.814617	0.853365	0.860175	1.49011	1.01265
NSFTV375	375	RDP1	Upland	9aa2c28a.0	GSOR301396	Ponape Island, Micronesia	tropical japonica	trj		1.31173	1.21679	0.854036	1.01204	1.05438	1.17594	1.02403	1.00558	0.912866	0.966037	1.16348	1.03704	0.825466	1.11838	0.953006	0.974529	1.44945	0.994455	1.00414	0.9697	1.04505	0.496397	0.888237	1.09698	0.987996	1.05048	1.06079	1.00753	1.38618	1.26127	1.05914	0.998486	0.993593	0.970038	0.953357	0.963484	2.04917	1.08667
NSFTV376	376	RDP1	Breviaristata	de696d95.0	GSOR301361	Portugal	admixed JAPONICA	admixed-jap		1.21119	1.38913	1.14153	1.06249	0.984098	1.04267	1.01166	1.06492	0.9682	0.944505	1.09677	1.09724	1.1694	1.09604	1.03803	1.007	1.5757	0.939356	1.07605	1.23068	1.21757	1.31935	1.10549	1.09391	0.984705	0.999079	1.0069	1.01991	1.68833	1.27602	1.17364	1.17261	1.02705	1.08962	0.941605	1.02935	1.84349	1.01244
NSFTV377	377	RDP1	PR 304	2779bba9.0	GSOR301362	Puerto Rico	tropical japonica	trj		1.44677	1.33904	1.3831	0.992915	0.952689	1.3147	1.06324	1.00972	1.25519	0.976193	1.14578	1.27346	1.03312	1.08771	1.0861	1.22983	1.65386	1.0981	1.018	1.0431	1.35455	0.512577	0.930411	1.16436	1.0611	1.0226	1.039	1.13322	1.70966	1.37414	1.00702	0.97029	1.02709	0.996221	1.02781	1.06951	1.93394	1.04778
NSFTV378	378	RDP1	Kalubala Vee	eca85a73.0	GSOR301363	Sri Lanka	aus	aus		1.37602	1.15864	1.10544	0.983269	1.31804	1.24726	1.0806	1.37362	1.02159	0.943634	1.24467	1.26952	0.768319	1.19956	1.13534	0.904251	1.63512	1.03549	0.983114	1.52949	0.929188	1.20978	1.14505	0.953253	0.771874	1.10038	1.13771	1.06428	1.33009	1.318	1.3951	0.907967	1.10714	1.36457	1.12379	1.02864	1.55115	1.07087
NSFTV379	379	RDP1	Wanica	626cd18d.0	GSOR301364	Suriname	tropical japonica	trj		1.36347	1.5641	1.1317	1.10886	1.06678	1.21287	1.07506	1.10342	1.09654	0.960187	1.14235	1.11999	1.03668	1.10583	1.02789	1.21219	1.57548	1.12391	1.1869	1.04427	1.37058	0.66579	0.93746	1.03265	1.06452	1.07397	1.10561	1.10864	1.67004	1.35189	0.962784	1.07296	1.03493	1.05831	1.04062	1.04033	1.78325	1.00045
NSFTV380	380	RDP1	Tainan-Iku No. 512	238f25f1.0	GSOR301365	Taiwan	temperate japonica	tej		1.3571	1.68924	1.63709	1.01989	0.940164	1.2047	0.888404	0.915274	1.10586	0.981239	1.06883	1.08284	1.1263	1.1922	0.95316	1.19228	1.61753	1.00049	1.00047	1.02256	1.39415	3.10104	1.25634	1.04018	1.13105	1.03394	0.934676	0.967966	2.02827	1.36972	1.15028	1.20733	0.932612	0.891094	0.864224	0.857144	1.45759	1.25996
NSFTV381	381	RDP1	325	77f6728e.0	GSOR301366	Taiwan	tropical japonica	trj		1.3403	1.44769	1.49125	1.04143	0.909252	1.43111	1.00366	1.04015	1.1183	0.960953	1.04123	1.24844	0.996332	1.34368	0.967325	1.27714	1.5392	1.10214	1.11262	1.29018	1.5212	1.27286	1.19404	1.18297	1.04857	1.07692	0.859263	1.07449	1.95836	1.46368	1.23939	1.16025	0.985655	1.03402	0.90733	1.05759	1.54296	1.29907
NSFTV383	383	RDP1	NSFTV383	3e1268da.0	NA	Unknown	temperate-japonica	tej		1.15254	1.26753	1.18332	1.00466	0.808926	0.830243	0.885635	0.936997	0.958164	0.943234	0.926164	1.21102	1.02497	1.00544	0.843828	1.01666	1.42842	1.057	1.02203	1.12278	1.02463	1.49353	1.30759	1.03068	0.990492	1.116	0.904991	0.897215	1.61786	1.35538	1.21318	1.06008	0.860886	0.883208	0.955994	0.969406	1.56514	0.967855
NSFTV384	384	RDP1	318	9764b3c8.0	GSOR301367	Turkey	tropical japonica	trj		1.36196	1.3823	1.21303	1.08758	1.07673	1.42444	1.09166	1.18739	1.1261	0.950215	1.13174	1.28783	1.06432	1.19093	1.05219	1.2877	1.59008	1.10653	1.10551	1.18032	1.43479	0.749899	0.858515	1.15047	1.00098	0.946664	1.00639	1.18272	1.5907	1.38155	1.26768	0.868703	1.07408	1.09698	0.934973	0.983661	1.68238	1.10095
NSFTV385	385	RDP1	Nira	3b25c24f.0	GSOR301368	United States	indica	ind	seq	1.37621	1.29368	1.05517	1.07894	1.1647	0.871876	1.01589	1.15991	0.996614	0.933914	1.04684	1.21231	1.25574	1.15755	1.06308	0.877616	1.60034	0.846922	0.930483	1.00973	1.00246	1.72277	1.04446	0.865749	0.893705	1.14414	1.18124	0.999513	1.39788	1.28544	1.19222	0.890467	1.03486	1.05336	1.19932	0.96991	1.3515	1.00138
NSFTV386	386	RDP1	Palmyra	4f4f777a.0	GSOR301369	United States	tropical japonica	trj		1.28968	1.3772	1.30595	1.01608	1.05068	1.10656	1.05688	0.921811	1.12618	0.984502	1.10415	1.07897	1.02004	1.02741	1.07546	1.17891	1.59478	0.988957	1.08648	1.03722	1.09054	0.865645	0.891921	1.06115	1.02545	0.989639	1.05018	0.949301	1.60882	1.3565	1.17198	0.802034	1.10037	0.802849	0.993797	0.948287	1.83415	0.861867
NSFTV387	387	RDP1	M-202	a08839ce.0	GSOR301370	United States	temperate japonica	tej		1.19969	1.36157	1.578	1.02217	1.0173	1.1251	0.981699	0.873409	1.13345	0.993106	0.950695	1.09307	1.1865	1.21707	0.957422	1.13367	1.5465	1.35766	1.01261	1.11247	1.17072	1.24204	1.00532	1.04443	1.04105	1.10517	0.898824	0.986276	1.9477	1.36522	1.15931	1.15526	1.03807	0.963481	0.935647	1.0092	1.73198	1.06619
NSFTV388	388	RDP1	NSFTV388*	3afe3c0b.0	GSOR301371	United States	admixed JAPONICA	admixed-jap		1.1387	1.44479	1.46902	0.988627	1.00113	1.14305	1.02099	0.911042	1.04514	0.951872	1.04847	0.947916	0.96961	1.2113	0.987809	1.0388	1.52144	0.974309	0.958723	1.08142	1.12035	1.23416	1.12242	1.06786	0.951606	0.997891	0.952303	0.930591	1.8416	1.36931	1.20009	0.864533	0.978377	0.861658	0.878872	0.937519	2.13492	1.27217
NSFTV389	389	RDP1	CI 11011	7126c359.0	GSOR301372	United States	tropical japonica	trj		1.41922	1.70504	1.87626	1.09734	0.990675	1.18293	1.09947	0.917727	1.41355	0.98241	1.01471	1.04815	1.07278	1.25659	1.19506	1.29501	1.76131	1.14777	1.09214	1.08658	1.70368	0.642616	0.967455	1.1832	1.11728	1.00132	0.970045	1.04225	1.98564	1.50943	1.31068	1.20839	1.21605	0.966782	1.08504	0.988519	1.5907	1.02273
NSFTV390	390	RDP1	CI 11026	5c592759.0	GSOR301373	United States	admixed JAPONICA	admixed-jap		1.34227	1.4678	1.75431	1.05396	1.07187	1.47268	1.12427	0.937026	1.24638	0.98853	1.04526	1.10992	1.48535	1.32536	1.14525	1.24268	1.73123	1.13746	1.20256	1.30466	1.45578	0.903865	0.979861	1.0522	1.08753	0.985305	1.126	1.08196	2.02094	1.47889	1.09813	1.20352	1.20672	1.02716	1.06721	1.11809	1.74676	1.14293
NSFTV391	391	RDP1	Della	180a155f.0	GSOR301374	United States	tropical japonica	trj		1.31343	1.67894	1.66574	0.993377	0.989547	1.35635	1.05297	0.91585	1.14282	0.988208	1.02605	1.24078	1.08978	1.27734	1.05349	1.28934	1.59555	1.12196	1.03888	1.18849	1.37246	1.00457	0.988163	1.15655	1.10268	0.916491	0.998695	1.03281	2.13225	1.48012	1.13176	1.04236	1.05805	0.923466	0.89526	0.998142	1.64147	1.18729
NSFTV392	392	RDP1	Edith	c4a397e5.0	GSOR301375	United States	tropical japonica	trj		1.16671	1.25163	1.43143	0.969203	0.955838	1.19083	0.952719	1.07481	0.984951	0.941304	1.02844	1.25205	0.80886	1.13146	0.920147	1.12725	1.50323	0.981339	1.05724	1.05172	1.12707	0.83185	0.872698	1.00092	1.01148	1.09817	0.886742	1.06217	1.83672	1.38605	1.11177	0.895065	0.934945	1.00471	0.867094	0.987763	1.47768	1.05643
NSFTV394	394	RDP1	Lady Wright Seln	1f856ac1.0	GSOR301377	United States	tropical japonica	trj		1.48217	1.49555	1.10683	1.09922	1.25651	1.10092	1.0714	1.13626	1.23029	0.898924	1.11591	1.22712	1.07653	1.20768	1.12075	1.4161	1.70376	1.18646	1.26521	1.07752	1.3326	0.77639	0.968772	1.10387	0.989775	1.02673	1.03512	1.1257	1.7355	1.39011	1.1793	1.25646	1.09217	1.04863	1.07253	1.08826	1.48841	0.99195
NSFTV395	395	RDP1	OS 6 (WC 10296)	ffde60f9.0	GSOR301378	Zaire	tropical japonica	trj		1.28286	1.10741	1.04779	0.991426	1.08686	1.06257	1.08793	1.0366	1.07614	0.921578	1.16437	1.35288	1.18448	1.1153	1.05085	1.09417	1.57529	1.03447	1.08218	1.09528	1.09232	0.242844	0.966957	1.09587	0.944208	0.941536	1.06073	0.950492	1.66494	1.33092	1.08866	0.913893	1.057	0.905878	0.953446	0.92858	1.81772	0.985477
NSFTV396	396	RDP1	Cocodrie	1eb5d579.0	GSOR301379	United States	tropical japonica	trj		1.37734	1.27958	1.32556	1.0336	1.05773	1.00949	1.0613	0.916389	1.08391	0.952886	1.17071	0.93695	1.0432	1.05859	1.03616	1.09414	1.59216	0.953701	1.06958	0.899799	1.0773	1.01491	1.15596	1.00726	0.963606	0.928956	1.02764	0.902901	1.74278	1.31722	1.17296	0.97684	1.05373	0.852363	0.95848	0.898917	1.59978	1.08082
NSFTV397	397	RDP1	Cybonnet	45d3c920.0	GSOR301380	United States	tropical japonica	trj	seq	1.27065	1.4337	1.58867	1.01504	1.01289	1.06	0.969001	0.929983	1.11597	0.98247	1.00135	1.00289	1.21578	1.21953	0.985507	1.0936	1.60294	1.13838	1.04834	1.24293	1.28381	1.50274	1.20889	1.06959	1.05162	1.12414	0.953523	0.967198	2.01427	1.39067	1.05605	1.12392	0.990229	0.950223	1.03217	0.989383	1.65343	1.03155
NSFTV398	398	RDP1	93-11	0c8eb926.0	GSOR301399*	China	indica	ind	seq	1.55331	1.55059	1.28272	0.956573	1.20326	1.04562	1.06043	1.02189	1.16488	0.949088	1.15991	0.932989	1.56796	1.36242	1.19594	0.899035	1.71088	1.01501	0.994031	1.10302	0.995014	0.917372	0.587407	1.00178	0.996875	1.0993	1.17113	1.03411	1.61886	1.24542	1.20452	1.16653	1.12343	0.979664	1.16987	1.07621	1.62982	1.28613
NSFTV399	399	RDP1	Spring	12a175c1.0	GSOR301381*	United States	tropical-japonica	trj		1.29042	1.36408	1.67101	1.00631	1.01811	1.15351	1.00345	1.00317	1.10225	0.979791	1.22397	1.16789	1.06452	1.20592	0.99537	1.25202	1.61459	0.945473	1.13413	1.04942	1.28244	0.934362	1.07231	1.05992	0.924967	0.967641	0.915448	0.982759	1.94432	1.407	1.1461	1.12259	0.959846	1.02564	0.879611	0.997965	1.70345	1.13343
NSFTV400	400	RDP1	Yang Dao 6	61876b53.0	GSOR301400*	China	indicaica	ind	seq	1.29144	1.2164	1.15042	0.942375	1.06961	0.911128	1.01788	1.05856	0.962459	0.964432	1.04223	1.08728	1.30006	1.10884	1.01947	0.869995	1.58595	0.950046	0.955697	1.12987	0.907807	0.859741	0.634744	0.923558	0.972302	1.02848	1.09111	0.991116	1.63283	1.25146	1.15226	1.00431	1.0332	0.950052	1.08973	1.04238	1.69096	1.04253
