# Supplementary material for: Genetic architecture of root and shoot ionomes in rice (Oryza sativa L.)
Source: Theor Appl Genet. 2021 May 20;134(8):2613–37. doi: 10.1007/s00122-021-03848-5 (PMC8277617; doi:10.1007/s00122-021-03848-5)
Supplement: Supplementary file 7 — Supplementary file7 (XLSX 17 KB) [file 122_2021_3848_MOESM7_ESM.xlsx]

## Sheet: Sheet1
Suppl. Table S-6. Summary of Overlapping Legacy QTL
Index No.	Element	Legacy Tissue type	Chr	Legacy QTL-start	Legacy QTL-Mid-point	Legacy QTL-end	Study type	Reference(Author/title/Journal)	Overlap in our Study GWAS Unique ID	our_QTL_start	our_QTL_end	tissue	subpop
1	B	Boron, relative shoot length	3	21963280	26963280	31963280	QTL	OCHIAI et al. (2008) Boron toxicity in rice (Oryza sativa L.). I. Quantitative trait locus (QTL) analysis of tolerance to boron toxicity. THEOR APPL GENET 117:125-133	2	26496768	26633516	shoot	ALL/JAPONICA
2	B	Boron, relative shoot length	4	2.20426e+07	2.70426e+07	3.20426e+07	QTL	OCHIAI et al. (2008) Boron toxicity in rice (Oryza sativa L.). I. Quantitative trait locus (QTL) analysis of tolerance to boron toxicity. THEOR APPL GENET 117:125-133	3	33157662	33192034	root	ALL
3	Cd	Cadmium, Cd concentration in brown rice	6	1.78966e+07	2.28966e+07	2.78966e+07	QTL	ZHANG et al. (2011) Identification of quantitative trait loci for Cd and Zn concentrations of brown rice grown in Cd-polluted soils. EUPHYTICA 180:173-179	7	25503216	25643830	root	ALL
		Cadmium, Cd concentration in brown rice grain					QTL	ISHIKAWA et al. (2005) Chromosomal regions with quantitative trait loci controlling cadmium concentration in brown rice (Oryza sativa). NEW PHYTOLOGIST 168:345-350
4	Cd	Cadmium, shoot dry weight	6	22560906	27560906	32560906	QTL	XUE et al. (2009) Mapping of QTLs associated with cadmium tolerance and accumulation during seedling stage in rice (Oryza sativa L.). EUPHYTICA 165:587-596	8	29197555	29631025	shoot	ALL/tropical-japonica
		whole, unmilled grain concentration (ppm)					QTL	ZHANG et al. (2014) Mapping and validation of quantitative trait loci associated with concentrations of 16 elements in unmilled rice grain. THEOR APPL GENET 127:137–165
		rice grain flooded condition	6		*29,733,715		GWAS	LIU et al (2020) Genome-wide association studies of ionomic and agronomic traits in USDA mini core collection of rice and comparative analyses of different mapping methods. BMC PLANT BIOLOGY 20:441
5	Cu	Copper concentration, grain, leaves	1	29411206	34411206	39411206	QTL	NORTON et al. (2010) Genetic mapping of the rice ionome in leaves and grain: identification of QTLs for 17 elements including arsenic, cadmium, iron and selenium. PLANT SOIL 329:139-153	11	39190692	39226125	root	JAPONICA
							QTL	ZHANG et al. (2014) Mapping and validation of quantitative trait loci associated with concentrations of 16 elements in unmilled rice grain. THEOR APPL GENET 127:137–165
6	Cu	Copper concentration, grain	2	6999355	11999355	16999355	QTL	NORTON et al. (2010) Genetic mapping of the rice ionome in leaves and grain: identification of QTLs for 17 elements including arsenic, cadmium, iron and selenium. PLANT SOIL 329:139-153	12	15951668	16407971	shoot	ALL
7	Fe	Iron toxicity, leaf bronzing/shoot water content	11	20955559	25955559	30955559	QTL	DUFEY et al. (2012) Multienvironment Quantitative Trait Loci Mapping and Consistency across Environments of Resistance Mechanisms to Ferrous Iron Toxicity in Rice. CROP SCI 52:539-550	13	23704540	23872118	shoot	INDICA/indica
		Iron concentration, grain					QTL	STANGOULIS et al. (2007) Quantitative trait loci for phytate in rice grain and their relationship with grain micronutrient content. EUPHYTICA 154:289-294
8	Mn	Aboveground Biomass at the Heading Stage, Aboveground Biomass at the Maturation Stage, and Grain Yield.	7	4103045	9103045	14103045	GWAS	YANG et al. (2018) Genome-Wide Association Studies Reveal the Genetic Basis of Ionomic Variation in Rice. THE PLANT CELL 30: 2720–2740	15 to 22, 94	4853861	13516977	root	ALL/ JAPONICA/tropical-japonica
		whole, unmilled grain concentration (ppm)					QTL	ZHANG et al. (2014) Mapping and validation of quantitative trait loci associated with concentrations of 16 elements in unmilled rice grain. THEOR APPL GENET 127:137–165
9	Mn	Aboveground Biomass at the Heading Stage, Aboveground Biomass at the Maturation Stage, and Grain Yield.	9	5044076	10044076	15044076	GWAS	YANG et al. (2018) Genome-Wide Association Studies Reveal the Genetic Basis of Ionomic Variation in Rice. THE PLANT CELL 30: 2720–2740	26	12524788	12625797	root	ALL
10	Mo	rice grain flooded condition	1		*23,301,382		GWAS	LIU et al (2020) Genome-wide association studies of ionomic and agronomic traits in USDA mini core collection of rice and comparative analyses of different mapping methods. BMC PLANT BIOLOGY 20:441	30	23312868	23549911	shoot	JAPONICA
11	Mo	Molybdenum concentration, grain - TRJ, indica	2	25268482	30268482	35268482	GWAS	NORTON et al. (2014) Genome Wide Association Mapping of Grain Arsenic, Copper, Molybdenum and Zinc in Rice (Oryza sativa L.) Grown at Four International Field Sites. PLoS ONE 9(2): e89685	33	34016298	34184584	root	ALL
12	Mo	Molybdenum concentrain, grain- indica	2	25268482	30268482	35268482	GWAS	NORTON et al. (2014) Genome Wide Association Mapping of Grain Arsenic, Copper, Molybdenum and Zinc in Rice (Oryza sativa L.) Grown at Four International Field Sites. PLoS ONE 9(2): e89685	34	34405215	34565208	shoot	ALL/ JAPONICA/tropical-japonica
		whole, unmilled grain concentration (ppm)					QTL	ZHANG et al. (2014) Mapping and validation of quantitative trait loci associated with concentrations of 16 elements in unmilled rice grain. THEOR APPL GENET 127:137–165
13	Mo	rice grain flooded condition	3		*17,440,491		GWAS	LIU et al (2020) Genome-wide association studies of ionomic and agronomic traits in USDA mini core collection of rice and comparative analyses of different mapping methods. BMC PLANT BIOLOGY 20:441	35	17117590	17408911	root	ALL
14	Mo	rice grain flooded condition	3		*20,953,086		GWAS	LIU et al (2020) Genome-wide association studies of ionomic and agronomic traits in USDA mini core collection of rice and comparative analyses of different mapping methods. BMC PLANT BIOLOGY 20:441	36	21075441	21157031	shoot	ALL
15	Mo	rice grain unflooded condition	6		*11,1295,88		GWAS	LIU et al (2020) Genome-wide association studies of ionomic and agronomic traits in USDA mini core collection of rice and comparative analyses of different mapping methods. BMC PLANT BIOLOGY 20:441	100	10914824	10975986	root	aus
16	Mo	Aboveground Biomass at the Heading Stage, Aboveground Biomass at the Maturation Stage, and Grain Yield.	8	0	841726	5841726	GWAS	YANG et al. (2018) Genome-Wide Association Studies Reveal the Genetic Basis of Ionomic Variation in Rice. THE PLANT CELL 30: 2720–2740	48	14801	442494	shoot	ALL/JAPONICA/INDICA/indica/ tropical-japonica
		whole, unmilled grain concentration (ppm)					QTL	ZHANG et al. (2014) Mapping and validation of quantitative trait loci associated with concentrations of 16 elements in unmilled rice grain. THEOR APPL GENET 127:137–165
17	Mo	Molybdenum concentrain, grain	9	9705908	14705908	19705908	QTL	NORTON et al. (2010) Genetic mapping of the rice ionome in leaves and grain: identification of QTLs for 17 elements including arsenic, cadmium, iron and selenium. PLANT SOIL 329:139-153	51 to 53	13416758	13470538	root	ALL
		rice grain flooded condition	9		*13,300,578		GWAS	LIU et al (2020) Genome-wide association studies of ionomic and agronomic traits in USDA mini core collection of rice and comparative analyses of different mapping methods. BMC PLANT BIOLOGY 20:441
18	Mo	rice grain flooded condition	12		*17,464,650		GWAS	LIU et al (2020) Genome-wide association studies of ionomic and agronomic traits in USDA mini core collection of rice and comparative analyses of different mapping methods. BMC PLANT BIOLOGY 20:441	57	17547722	17647642	root	ALL
19	Na	Salt tolerance	1	0	3807779	8807779	QTL	AHMADI et al. (2011) Targeted association analysis identified japonica rice varieties achieving Na+/K+ homeostasis without the allelic make-up of the salt tolerant indica variety Nona Bokra. THEOR APPL GENET 123:881-895	59	3644943	3674715	root	ALL
20	Na	Salt sensitivity, seedling	3	23655229	28655229	33655229	QTL	LEE et al. (2007) Mapping QTLs related to salinity tolerance of rice at the young seedling stage. PLANT BREEDING 126:43-46	60 to 63, 105	28484716	28593354	shoot	ALL
		Salt, leaf bronzing					QTL	TAKEHISA et al. (2006) Epistatic Interaction of QTLs Controlling Leaf Bronzing in Rice (Oryza sativa L.) Grown in a Saline Paddy Field. BREEDING SCIENCE 56:287-293
		Salt sensitivity, seedling					QTL	ALAM et al. (2011) Investigation of seedling-stage salinity tolerance QTLs using backcross lines derived from Oryza sativa L. Pokkali. PLANT BREEDING 130:430-437
		Salt, shoot K+ concentration, leaves/Salt, shoot K+/Na+ ratio/Salt toxicity symptoms, leaves					QTL	CHENG et al. (2012) Identification of salt-tolerant QTLs with strong genetic background effect using two sets of reciprocal introgression lines in rice. GENOME 55:45-55
21	Na	Salt, Cl-, vegetative leaf	8	5294850	10294850	15294850	QTL	PANDIT et al. (2010) Combining QTL mapping and transcriptome profiling of bulked RILs for identification of functional polymorphism for salt tolerance genes in rice (Oryza sativa L.). MOL GENET GENOMICS 284:121-136	62	7155710	7252381	shoot	ALL
22	Zn	Zinc, plant mortality /shoot dry matter, per plant	2	4.81011e+06	9.81011e+06	1.48101e+07	QTL	WISSUWA et al. (2006) Effects of Zinc Deficiency on Rice Growth and Genetic Factors Contibuting to Tolerance. PLANT PHYSIOLOGY 142:731-741	80	11668977	11906864	shoot	JAPONICA
